# Supplementary material for: Chloroplastic pentatricopeptide repeat proteins (PPR) in albino plantlets of Agave angustifolia Haw. reveal unexpected behavior
Source: BMC Plant Biol. 2022 Jul 19;22:352. doi: 10.1186/s12870-022-03742-2 (PMC9295523; doi:10.1186/s12870-022-03742-2)
Supplement: Supplementary file 2 — Additional file 2: Table S1. Structural characteristics of the 1581 putative PPR sequences filtered with the bioinformatic pipeline. Table S2. Log2 Fold change values of the twelve chloroplastic PPR transcripts selected from RNA-seq data of of A. angustifolia. Table S3. Oligonucleotides designed from the twelve PPR transcripts selected for their validation by qRT-PCR. [file 12870_2022_3742_MOESM2_ESM.xls]

## Sheet: Table S1
Table S1. Structural characteristics of the 1581 putative PPR sequences filtered with the bioinformatic pipeline.
Unigene ID	Protein ID	NCBI Accesion	Strand	AA length	PPRFinder				TransDecoder (C, 5P, 3P, I)	Functional annotation (BLASTp/RefSeq databse)						Functional annotation (InterProScan)				TPRpred (score>12)	Predotar Prediction (score)	TargetP Prediction (score)
					PPR Subfamily	PPR class	# of motifs*	PPR motifs structure		Accesion no.	Description	Organism	E-value	Identity (%)	Similarity (%)	TIGRFAM	ProSiteProfiles	Pfam	SMART
Cluster-46512.134236	AaPPR1	OM156485	-	793	PLS	DYW	18	81-P1-L1-S1-P1-L1-S1-P1-L1-S1-P1-L1-S1-P2-L2-S2-E1-E2-DYW	C	XP_020261675.1	pentatricopeptide repeat-containing protein At4g35130, chloroplastic	Asparagus officinalis	0	74.023	84.74	TIGR00756	PS51375	PF01535, PF13041, PF14432		325.1	plastid (0,86)	cTP (0.988445)
Cluster-46512.110771	AaPPR2	OM156486	+	786	PLS	DYW	18	69-L1-S1-P1-L1-S1-P1-L1-S1-SS-P1-L1-S1-P2-L2-S2-E1-E2-DYW	C	XP_010909905.1	pentatricopeptide repeat-containing protein At2g29760, chloroplastic	Elaeis guineensis	0	71.148	82.63	TIGR00756	PS51375	PF01535, PF13041, PF14432		999	plastid (0,91)	OTHER (0.96727)
Cluster-46512.98910	AaPPR3	OM156487	+	295	PLS	E2	7	4-L1-S1-P2-L2-S2-E1-E2-54	C	XP_008776505.3	pentatricopeptide repeat-containing protein At2g42920, chloroplastic	Phoenix dactylifera	5.21e-131	65.48	78.65	TIGR00756	PS51375	PF01535, PF13041		139.9	none (0,96)	OTHER (0.815445)
Cluster-46512.116645	AaPPR4	OM156488	-	491	P	P	11	P-P-P-P-P-P-P-P-Pi-Pi-P-129	C	XP_020254341.1	pentatricopeptide repeat-containing protein At2g31400, chloroplastic	Asparagus officinalis	0	88.595	95.32	TIGR00756	PS51375, PS50828	PF01535, PF12854, PF13041, PF13812	SM00463	999	none (0,95)	OTHER (0.994897)
Cluster-46512.94898	AaPPR5	OM156489	+	607	PLS	PLS	16	74-L1-S1-P1-L1-S1-P1-L1-S1-P1-L1-S1-P1-L1-S1-P1-L1	C	XP_008801054.2	pentatricopeptide repeat-containing protein At4g18520, chloroplastic	Phoenix dactylifera	0	65.008	78.61	TIGR00756	PS51375	PF01535, PF13041		999	none (0,76)	cTP (0.567215)
Cluster-46512.118600	AaPPR6	OM156490	-	681	P	P	12	154-P-P-P-P-P-P-P-P-P-Pi-Pi-P-109	C	XP_020244604.1	pentatricopeptide repeat-containing protein At4g16390, chloroplastic	Asparagus officinalis	0	81.559	90.7	TIGR00756	PS51375, PS50828	PF01535, PF13812, PF17177	SM00463	999	plastid (0,78)	cTP (0.952456)
Cluster-46512.70314	AaPPR7	OM156491	-	420	PLS	PLS	10	56-P1-L1-S1-P1-L1-S1-P1-L1-S1-P2-22	C	XP_010926974.1	pentatricopeptide repeat-containing protein At4g39530	Elaeis guineensis	2.23e-162	60.05	74.44	TIGR00756	PS51375	PF01535, PF13041		117.9	plastid (0,85)	OTHER (0.582445)
Cluster-46512.143072	AaPPR8	OM156492	-	431	P	P	9	73-P-P-P-P-P-P-P-P-P-15	C	XP_020257944.1	pentatricopeptide repeat-containing protein At5g67570, chloroplastic	Asparagus officinalis	0	83.924	93.62	TIGR00756	PS51375	PF01535, PF13812		173.2	none (0,89)	mTP (0.821898)
Cluster-46512.125654	AaPPR9	OM156493	+	485	PLS	PLS	14	39-SS-SS-SS-SS-SS-SS-SS-SS-SS-SS-P1-L1-S1-P2-4	C	XP_020694346.1	pentatricopeptide repeat-containing protein At4g02750	Dendrobium catenatum	0	62.526	79.71	TIGR00756	PS51375	PF01535, PF13041		999	mitochondrial (0,86)	mTP (0.955749)
Cluster-46512.64555	AaPPR10	OM156494	-	486	P	P	10	95-P-P-Pi-P-P-P-P-P-P-P-35	C	XP_020257348.1	pentatricopeptide repeat-containing protein At4g39620, chloroplastic	Asparagus officinalis	0	84.292	90.93	TIGR00756	PS51375	PF01535, PF13041, PF13812		268.8	none (0,92)	cTP (0.986261)
Cluster-46512.92555	AaPPR11	OM156495	+	970	P	P	21	237-P-P-P-P-P-P-P-P-Pi-P-P-P-P-P-P-P-P-P-P-P-P	C	XP_020268608.1	pentatricopeptide repeat-containing protein At4g30825, chloroplastic	Asparagus officinalis	0	77.984	87.76	TIGR00756	PS51375	PF01535, PF13041, PF13812, PF17177		999	plastid (0,49)	OTHER (0.991716)
Cluster-46512.71008	AaPPR12	OM156496	-	210	PLS	PLS	5	31-L1-S1-P1-L1-S1-8	C	XP_010922911.1	pentatricopeptide repeat-containing protein At2g02980, chloroplastic	Elaeis guineensis	8.5e-86	62.264	76.89		PS51375			42.2	possibly mitochondrial (0,46)	OTHER (0.746154)
Cluster-46512.113807	AaPPR13	OM156497	+	612	P	P	14	80-P-P-P-P-P-P-P-P-P-P-P-P-P-P-38	C	XP_020248142.1	pentatricopeptide repeat-containing protein At5g13770, chloroplastic	Asparagus officinalis	0	71.358	84.45	TIGR00756	PS51375	PF01535, PF13812		277.5	possibly plastid (0,33)	OTHER (0.687802)
Cluster-46512.104201	AaPPR14	OM156498	-	396	PLS	E2	9	47-SS-P1-L1-S1-P2-L2-S2-E1-E2-46	C	XP_004959361.1	pentatricopeptide repeat-containing protein At2g45350, chloroplastic	Setaria italica	2.78e-174	62.66	76.98	TIGR00756	PS51375	PF01535, PF12854, PF13041		999	none (0,99)	OTHER (0.999749)
Cluster-46512.145584	AaPPR15	OM156499	-	593	PLS	DYW	14	13-L1-S1-P1-L1-S1-P1-L1-S1-P2-L2-S2-E1-E2-DYW	C	XP_010917048.1	pentatricopeptide repeat-containing protein At2g02980, chloroplastic	Elaeis guineensis	0	71.217	82.89	TIGR00756	PS51375	PF01535, PF13041, PF14432		242.8	none (0,81)	OTHER (0.817141)
Cluster-46512.59203	AaPPR16	OM156500	+	612	PLS	DYW	14	43-P1-L1-S1-SS-SS-P1-L1-S1-P2-L2-S2-E1-E2-DYW	C	XP_010921855.1	pentatricopeptide repeat-containing protein At1g08070, chloroplastic	Elaeis guineensis	0	69.643	80.84	TIGR00756	PS51375	PF01535, PF12854, PF13041, PF13812, PF14432		237.4	none (0,79)	OTHER (0.948893)
Cluster-46512.151869	AaPPR17	OM156501	-	692	PLS	DYW	15	78-P1-L1-S1-P1i-L1-S1-P1-L1-S1-P2-L2-S2-E1-E2-DYW	C	XP_020241730.1	pentatricopeptide repeat-containing protein At5g50390, chloroplastic isoform X1	Asparagus officinalis	0	76.115	85.76	TIGR00756	PS51375	PF01535, PF13041, PF14432		229.9	plastid (0,66)	cTP (0.968784)
Cluster-46512.166473	AaPPR18	OM156502	+	432	PLS	E2	12	23-SS-SSi-SS-SS-P1-L1-S1-P2-L2-S2-E1-E2-9	C	XP_015649679.1	pentatricopeptide repeat-containing protein At2g29760, chloroplastic	Oryza sativa Japonica Group	0	62.704	81.35	TIGR00756	PS51375	PF01535, PF13041		999	none (0,91)	OTHER (0.999246)
Cluster-46512.163382	AaPPR19	OM156503	+	588	PLS	E2	14	88-P1-L1-S1-P1-L1i-S1-P1-L1-S1-P2-L2-S2-E1-E2-23	C	XP_010926521.1	pentatricopeptide repeat-containing protein At1g08070, chloroplastic	Elaeis guineensis	0	62.674	74.13	TIGR00756	PS51375	PF01535, PF13041		288	none (0,91)	OTHER (0.992888)
Cluster-46512.132512	AaPPR20	OM156504	-	584	P	P	9	52-P-Pi-P-P-P-P-Pi-P-P-197	C	XP_020274262.1	pentatricopeptide repeat-containing protein At5g02830, chloroplastic isoform X2	Asparagus officinalis	0	80.822	90.58	TIGR00756	PS51375	PF01535, PF13041, PF13812, PF17177		999	none (0,97)	OTHER (0.997976)
Cluster-46512.65673	AaPPR21	OM156505	+	954	PLS	DYW	23	74-L1-S1-P1-L1-S1-P1-L1-S1-P1-L1-S1-P1-L1-S1-P1-L1-S1-P2-L2-S2-E1-E2-DYW	C	XP_020264327.1	pentatricopeptide repeat-containing protein At3g63370, chloroplastic	Asparagus officinalis	0	76.171	86.47	TIGR00756	PS51375	PF01535, PF13041, PF14432		999	possibly plastid (0,33)	cTP (0.628246)
Cluster-46512.101693	AaPPR22	OM157369	+	314	P	P	6	93-P-P-P-P-Pi-P-11	3P	XP_010906095.1	pentatricopeptide repeat-containing protein At3g59040 isoform X1	Elaeis guineensis	0	83.758	92.99	TIGR00756	PS51375	PF01535, PF13041, PF13812		170.1	possibly mitochondrial (0,29)	OTHER (0.998746)
Cluster-46512.101700	AaPPR23	OM157370	+	481	P	P	7	139-P-Pi-P-42-P-P-P-P-53	5P	XP_008785622.2	pentatricopeptide repeat-containing protein PNM1, mitochondrial	Phoenix dactylifera	0	68.936	80	TIGR00756	PS51375	PF01535		115.6	ND	mTP (0.649132)
Cluster-46512.101702	AaPPR24	OM157371	-	553	P	P	9	97-P-53-P-P-P-P-P-P-P-P-87	5P	XP_010921472.1	pentatricopeptide repeat-containing protein At4g01990, mitochondrial	Elaeis guineensis	0	63.098	76.1	TIGR00756	PS51375	PF01535, PF13041		144.2	ND	OTHER (0.809937)
Cluster-46512.101703	AaPPR25	OM157372	+	235	PLS	DYW	4	S2-E1-E2-DYW	5P	XP_010913037.1	pentatricopeptide repeat-containing protein At2g29760, chloroplastic	Elaeis guineensis	1.99e-148	85.106	94.89	TIGR00756	PS51375	PF01535, PF14432		59.2	ND	OTHER (0.999902)
Cluster-46512.102569	AaPPR26	OM157373	+	201	PLS	PLS	5	49-L1-S1-SS-P1-L1	I	XP_020685508.1	pentatricopeptide repeat-containing protein At3g51320 isoform X2	Dendrobium catenatum	7.42e-59	50	64.85	TIGR00756	PS51375	PF01535		86.4	ND	mTP (0.549554)
Cluster-46512.102707	AaPPR27	OM156506	+	320	P	P	8	P-P-P-P-P-P-Pi-P-39	3P	XP_010927332.1	pentatricopeptide repeat-containing protein At1g74850, chloroplastic	Elaeis guineensis	0	79.062	90.94	TIGR00756	PS51375, PS50828	PF01535, PF13041		207.7	none (0,96)	OTHER (0.994178)
Cluster-46512.102739	AaPPR28	OM157374	-	312	P	P	8	P-P-P-P-P-P-P-P-21	C	XP_010917211.1	pentatricopeptide repeat-containing protein At2g06000	Elaeis guineensis	6.4e-141	63.141	79.81	TIGR00756	PS51375	PF12854, PF13041		999	none (0,99)	OTHER (0.999377)
Cluster-46512.102818	AaPPR29	OM156507	+	426	P	P	10	30-P-P-P-P-P-P-P-P-P-P-43	C	XP_020246803.1	pentatricopeptide repeat-containing protein At5g48730, chloroplastic	Asparagus officinalis	0	86.15	93.43	TIGR00756	PS51375	PF01535, PF13041, PF13812		305.8	none (0,78)	OTHER (0.919178)
Cluster-46512.103094	AaPPR30	OM156508	-	110	PLS	E2	3	S2-E1-E2-12	5P	XP_020256447.1	pentatricopeptide repeat-containing protein At1g28690, mitochondrial	Asparagus officinalis	9.92e-63	83.636	92.73					21	ND	OTHER (0.986897)
Cluster-46512.103131	AaPPR31	OM156509	+	438	PLS	E2	10	84-S1-SS-P1-L1-S1-P2-L2-S2-E1-E2-17	C	XP_028554616.1	pentatricopeptide repeat-containing protein At5g56310 isoform X1	Dendrobium catenatum	2.27e-176	58.469	75.41	TIGR00756	PS51375	PF01535, PF12854, PF13041		999	plastid (0,92)	OTHER (0.890508)
Cluster-46512.103205	AaPPR32	OM156510	-	305	P	P	6	P-P-P-P-P-P-109	C	XP_020245613.1	pentatricopeptide repeat-containing protein At5g25630	Asparagus officinalis	3.78e-136	68.792	78.52	TIGR00756	PS51375	PF13041		140.8	none (0,78)	OTHER (0.820099)
Cluster-46512.10324	AaPPR33	OM157940	+	652	PLS	DYW	15	40-P1-L1-S1-P1-L1-S1-P1-L1-S1-P2-L2-S2-E1-E2-DYW	5P	XP_020249502.1	pentatricopeptide repeat-containing protein At3g16610	Asparagus officinalis	0	83.845	92.41	TIGR00756	PS51375	PF01535, PF13041, PF14432		999	ND	OTHER (0.994353)
Cluster-46512.103285	AaPPR34	OM157941	-	777	P	P	19	88-P-P-P-Pi-P-P-P-P-P-P-P-P-Pi-P-P-P-P-P-P-19	5P	XP_020265865.1	pentatricopeptide repeat-containing protein At2g18940, chloroplastic	Asparagus officinalis	0	77.792	86.86	TIGR00756	PS51375	PF01535, PF12854, PF13041, PF13812		999	ND	OTHER (0.995853)
Cluster-46512.103474	AaPPR35	OM156511	+	649	P	P	11	238-P-P-P-P-P-P-P-P-P-P-P-28	5P	XP_029120420.1	pentatricopeptide repeat-containing protein At3g62470, mitochondrial	Elaeis guineensis	0	71.91	83.71	TIGR00756	PS51375	PF01535, PF13041, PF13812		276.2	ND	OTHER (0.979336)
Cluster-46512.103510	AaPPR36	OM156512	-	301	PLS	DYW	5	L2-29-S2-E1-E2-DYW	C	XP_020104147.1	pentatricopeptide repeat-containing protein At1g25360	Ananas comosus	4.6e-179	77.741	90.03	TIGR00756	PS51375	PF13812, PF14432		93.7	none (0,99)	OTHER (0.998784)
Cluster-46512.103511	AaPPR37	OM156513	-	301	PLS	DYW	5	L2-29-S2-E1-E2-DYW	C	XP_020104147.1	pentatricopeptide repeat-containing protein At1g25360	Ananas comosus	4.6e-179	77.741	90.03	TIGR00756	PS51375	PF13812, PF14432		93.7	none (0,99)	OTHER (0.998784)
Cluster-46512.103610	AaPPR38	OM156514	-	453	P	P	12	6-P-P-P-P-P-P-P-P-P-P-P-P-34	C	XP_028961090.1	pentatricopeptide repeat-containing protein At5g46680	Malus domestica	2.65e-173	53.744	70.26	TIGR00756	PS51375	PF01535, PF13041		999	possibly plastid (0,27)	OTHER (0.904239)
Cluster-46512.103645	AaPPR39	OM156515	+	487	PLS	PLS	15	P1-L1-S1-P1-L1-S1-P1-L1-S1-P1i-L1-S1-P2-L2-S2	3P	XP_026658760.2	pentatricopeptide repeat-containing protein At3g49170, chloroplastic	Phoenix dactylifera	0	66.53	82.14	TIGR00756	PS51375	PF01535, PF13041		999	possibly ER (0,36)	OTHER (0.948194)
Cluster-46512.103741	AaPPR40	OM156516	+	229	P	P	5	31-P-Pi-P-P-P-25	5P	XP_010907846.1	pentatricopeptide repeat-containing protein At4g38150 isoform X3	Elaeis guineensis	4.2e-109	75.897	89.74	TIGR00756	PS51375	PF01535, PF13041		119.7	ND	OTHER (0.998095)
Cluster-46512.103887	AaPPR41	OM156517	+	164	PLS	PLS	4	P1-L1-S1-P2-37	C	XP_008799071.2	pentatricopeptide repeat-containing protein At3g26540	Phoenix dactylifera	2.99e-58	63.758	77.18	TIGR00756	PS51375	PF13041		71.4	none (0,87)	OTHER (0.99957)
Cluster-46512.104019	AaPPR42	OM156518	+	289	P	P	7	16-P-P-P-P-P-P-P-26	C	XP_010906103.1	pentatricopeptide repeat-containing protein At4g36680, mitochondrial	Elaeis guineensis	9.61e-122	59.661	76.27	TIGR00756	PS51375	PF01535, PF12854, PF13041		217.7	none (0,99)	OTHER (0.997451)
Cluster-46512.104048	AaPPR43	OM156519	-	405	P	P	9	67-P-P-P-P-P-P-P-P-P-23	3P	XP_020685954.1	pentatricopeptide repeat-containing protein At5g42310, chloroplastic	Dendrobium catenatum	0	64.706	77.45	TIGR00756	PS51375	PF01535, PF12854, PF13812		999	plastid (0,62)	OTHER (0.747015)
Cluster-46512.104157	AaPPR44	OM156520	-	336	PLS	E2	8	5-P1-L1-S1-P2-L2-S2-E1-E2-58	C	XP_020246946.1	pentatricopeptide repeat-containing protein At5g08510	Asparagus officinalis	0	79.58	89.49	TIGR00756	PS51375	PF01535, PF13041		175.4	none (0,84)	OTHER (0.985714)
Cluster-46512.104159	AaPPR45	OM156521	-	550	P	P	12	23-P-P-P-P-P-P-P-P-P-Pi-Pi-P-109	C	XP_020244604.1	pentatricopeptide repeat-containing protein At4g16390, chloroplastic	Asparagus officinalis	0	82.182	92.55	TIGR00756	PS51375, PS50828	PF01535, PF17177	SM00463	999	possibly plastid (0,23)	OTHER (0.988902)
Cluster-46512.104161	AaPPR46	OM156522	-	347	P	P	6	P-P-P-P-P-P-134	C	XP_008807161.2	pentatricopeptide repeat-containing protein At1g30610, chloroplastic	Phoenix dactylifera	0	72.093	81.69	TIGR00756	PS51375	PF01535, PF13041		90.6	none (0,90)	OTHER (0.999763)
Cluster-46512.104164	AaPPR47	OM157206	-	460	P	P	8	20-P-P-P-P-P-P-P-P-135	C	XP_008807161.2	pentatricopeptide repeat-containing protein At1g30610, chloroplastic	Phoenix dactylifera	0	77.679	86.61	TIGR00756	PS51375	PF01535, PF13812		129.5	none (0,95)	OTHER (0.999749)
Cluster-46512.100930	AaPPR48	OM157375	-	485	P	P	7	P-Pi-P-P-Pi-P-P-244	5P	XP_020247826.1	pentatricopeptide repeat-containing protein OTP51, chloroplastic	Asparagus officinalis	0	79.339	88.43	TIGR00756	PS51375	PF01535, PF03161		75.7	ND	OTHER (0.999656)
Cluster-46512.104282	AaPPR49	OM156523	+	615	PLS	DYW	16	5-L1-S1i-P1i-L1-S1-SS-P1-L1-S1-P2-L2-S2-E1-E2-DYW	C	XP_010906170.1	pentatricopeptide repeat-containing protein At4g14050, mitochondrial	Elaeis guineensis	0	62.24	77.44	TIGR00756	PS51375	PF01535, PF13041, PF14432		207.7	none (0,92)	OTHER (0.596697)
Cluster-46512.104468	AaPPR50	OM156524	+	196	PLS	E2	3	77-S2-E1-E2-10	C	XP_010909361.2	pentatricopeptide repeat-containing protein At3g18970	Elaeis guineensis	4.81e-59	50.239	68.9			PF01535		62.6	none (0,99)	OTHER (0.999956)
Cluster-46512.104644	AaPPR51	OM156525	+	794	P	P	17	41-P-P-P-P-P-P-P-P-P-P-P-P-P-P-P-Pi-P-155	I	XP_039125315.1	pentatricopeptide repeat-containing protein At1g74850, chloroplastic	Dioscorea cayenensis subsp. rotundata	0	79.337	89.92	TIGR00756	PS51375, PS50828	PF01535, PF13041, PF13812	SM00463	459.4	ND	OTHER (0.999362)
Cluster-46512.104803	AaPPR52	OM156526	+	526	PLS	E2	12	119-SS-P1-L1-S1-P1-L1i-S1-P2-L2-S2-E1-E2-4	C	XP_020248630.1	pentatricopeptide repeat-containing protein At4g25270, chloroplastic	Asparagus officinalis	0	75	84.88	TIGR00756	PS51375	PF01535, PF13041, PF13812		999	plastid (0,72)	OTHER (0.842306)
Cluster-46512.104934	AaPPR53	OM156527	-	968	PLS	DYW	22	52-S1-P1-L1-S1-P1-71-L1-S1-P1-L1-S1-P1-L1-S1-P1-L1-S1-P2-L2i-S2-E1-E2-DYW	5P	XP_020246864.1	pentatricopeptide repeat-containing protein At4g33170	Asparagus officinalis	0	75.719	86.58	TIGR00756	PS51375	PF01535, PF13041, PF14432		999	ND	OTHER (0.646722)
Cluster-46512.105057	AaPPR54	OM156528	-	544	P	P	11	92-P-P-P-P-P-P-P-P-P-P-P-44	C	XP_038990172.1	pentatricopeptide repeat-containing protein At1g10270	Phoenix dactylifera	0	69.68	82.3	TIGR00756	PS51375	PF01535, PF12854, PF13041		289.4	none (0,81)	OTHER (0.999794)
Cluster-46512.105403	AaPPR55	OM156529	-	255	P	P	6	P-P-Pi-P-P-P-57	5P	XP_010921699.1	pentatricopeptide repeat-containing protein At1g52640, mitochondrial	Elaeis guineensis	1.46e-127	70.445	85.02	TIGR00756	PS51375	PF12854, PF13041		161.5	ND	OTHER (0.999492)
Cluster-46512.105451	AaPPR56	OM156530	-	336	PLS	DYW	3	28-S1-P2-106-DYW	C	XP_008810384.2	pentatricopeptide repeat-containing protein At2g15690, mitochondrial	Phoenix dactylifera	0	72.754	86.83	TIGR00756	PS51375	PF01535, PF13041, PF14432		75.6	none (0,99)	OTHER (0.99972)
Cluster-46512.105456	AaPPR57	OM156531	-	358	PLS	E2	9	5-SS-P1-L1-S1-P2-L2i-S2-E1-E2-50	3P	XP_039138633.1	pentatricopeptide repeat-containing protein At1g04840	Dioscorea cayenensis subsp. rotundata	7.42e-172	63.687	79.61	TIGR00756	PS51375	PF01535, PF12854, PF13041, PF14432		196.6	none (0,99)	OTHER (0.997347)
Cluster-46512.105577	AaPPR58	OM156532	-	191	PLS	PLS	6	5-SS-P1i-L1-S1-SS-P1	3P	XP_010909499.2	pentatricopeptide repeat-containing protein At2g36980, mitochondrial	Elaeis guineensis	3.67e-68	56.771	72.4	TIGR00756	PS51375	PF01535		87.4	plastid (0,71)	OTHER (0.981771)
Cluster-46512.105619	AaPPR59	OM156533	-	688	PLS	DYW	16	55-SS-SS-SS-SS-P1-L1-S1-P1-L1-S1-P2-L2-S2-E1-E2-DYW	C	XP_010916791.1	pentatricopeptide repeat-containing protein At5g46460, mitochondrial	Elaeis guineensis	0	71.449	83.89	TIGR00756	PS51375	PF01535, PF12854, PF13041, PF14432		303.3	none (0,79)	OTHER (0.834196)
Cluster-46512.105634	AaPPR60	OM157207	-	138	PLS	E2	3	20-S2-E1-E2-18	5P	XP_015620728.1	pentatricopeptide repeat-containing protein At2g22410, mitochondrial isoform X1	Oryza sativa Japonica Group	4.29e-54	59.69	77.52	TIGR00756		PF01535		52.6	ND	OTHER (0.999615)
Cluster-46512.105939	AaPPR61	OM156534	-	390	PLS	E2	9	30-SS-P1-L1-S1-P2-L2-S2-E1-E2-57	5P	XP_020578844.1	pentatricopeptide repeat-containing protein At2g45350, chloroplastic isoform X1	Phalaenopsis equestris	4.61e-154	56.417	74.6	TIGR00756	PS51375	PF01535, PF12854, PF13041		207.5	ND	OTHER (0.952592)
Cluster-46512.106188	AaPPR62	OM156535	-	497	P	P	10	143-P-P-P-P-P-Pi-P-P-P-P-2	5P	XP_020255418.1	pentatricopeptide repeat-containing protein At1g20300, mitochondrial	Asparagus officinalis	0	84.455	91.42	TIGR00756	PS51375	PF01535, PF13041		999	ND	OTHER (0.992242)
Cluster-46512.106189	AaPPR63	OM156536	-	497	P	P	10	143-P-P-P-P-P-Pi-P-P-P-P-2	5P	XP_020255418.1	pentatricopeptide repeat-containing protein At1g20300, mitochondrial	Asparagus officinalis	0	84.455	91.42	TIGR00756	PS51375	PF01535, PF13041		999	ND	OTHER (0.992242)
Cluster-46512.106255	AaPPR64	OM156537	+	375	P	P	5	154-P-P-P-Pi-P-46	3P	XP_010906096.1	pentatricopeptide repeat-containing protein At3g59040 isoform X2	Elaeis guineensis	0	78.354	89.02	TIGR00756	PS51375	PF01535, PF13041		157.6	possibly plastid (0,38)	OTHER (0.978885)
Cluster-46512.106367(+)	AaPPR65	OM156538	+	704	PLS	E1	18	90-SS-P1i-L1-S1-P1-L1-S1-SS-P1-L1-S1-P1-L1-S1-P2-L2i-S2-E1-11	C	XP_008799071.2	pentatricopeptide repeat-containing protein At3g26540	Phoenix dactylifera	0	64.731	77.34	TIGR00756	PS51375	PF01535, PF13041		56.1	plastid (0,56)	OTHER (0.598455)
Cluster-46512.106408	AaPPR66	OM156539	+	388	PLS	PLS	11	6-L1-S1-P1-L1-S1-P1-L1-S1-P1-L1-S1-1	3P	XP_031738958.1	pentatricopeptide repeat-containing protein At1g08070, chloroplastic	Cucumis sativus	4.69e-126	50.843	69.66	TIGR00756	PS51375	PF01535, PF13041		155.4	possibly plastid (0,45)	OTHER (0.571255)
Cluster-46512.106477	AaPPR67	OM157208	+	230	P	P	5	32-P-Pi-P-P-P-25	5P	XP_010907846.1	pentatricopeptide repeat-containing protein At4g38150 isoform X3	Elaeis guineensis	7.61e-114	70.175	82.89	TIGR00756	PS51375	PF01535, PF13041		121.6	ND	OTHER (0.999454)
Cluster-46512.106826	AaPPR68	OM156540	+	816	P	P	18	55-P-55-P-P-P-P-P-P-P-P-P-P-P-P-P-P-P-51-P-P-16	C	XP_020242686.1	pentatricopeptide repeat-containing protein At2g26790, mitochondrial isoform X1	Asparagus officinalis	0	66.218	80.29	TIGR00756	PS51375	PF01535, PF12854, PF13041		568.7	possibly mitochondrial (0,25)	mTP (0.597949)
Cluster-46512.106860	AaPPR69	OM156541	+	441	PLS	PLS	14	L1-S1-P1-L1-S1-P1-L1-S1-SS-P1-L1-S1-P2-L2	3P	XP_021311997.1	pentatricopeptide repeat-containing protein At2g22410, mitochondrial	Sorghum bicolor	0	61.678	79.59	TIGR00756	PS51375	PF01535, PF13041, PF13812		257	none (0,81)	OTHER (0.948111)
Cluster-46512.106905	AaPPR70	OM156542	+	912	P	P	20	124-P-P-P-P-P-P-P-P-P-P-P-P-P-P-P-P-59-P-P-P-P-29	5P	XP_010943853.1	pentatricopeptide repeat-containing protein At5g65560	Elaeis guineensis	0	58.408	75.11	TIGR00756	PS51375	PF01535, PF12854, PF13041, PF13812		999	ND	OTHER (0.586966)
Cluster-46512.107013	AaPPR71	OM156543	-	613	P	P	13	49-P-P-P-P-P-P-P-P-P-P-P-P-P-109	5P	XP_020245613.1	pentatricopeptide repeat-containing protein At5g25630	Asparagus officinalis	0	77.723	84.49	TIGR00756	PS51375	PF13041		999	ND	OTHER (0.883951)
Cluster-46512.107166	AaPPR72	OM156544	-	1370	P	P	26	149-P-P-Pi-P-P-P-P-P-P-P-Pi-P-P-P-P-P-P-P-P-P-P-P-P-P-P-P-312	5P	XP_020240702.1	pentatricopeptide repeat-containing protein At3g18110, chloroplastic	Asparagus officinalis	0	85.985	92.91	TIGR00756	PS51375	PF01535, PF13041, PF13812		999	ND	OTHER (0.999919)
Cluster-46512.107380	AaPPR73	OM156545	-	645	PLS	DYW	14	65-L1-S1i-P1-L1-S1-P1-L1-S1-P2-L2-S2-E1-E2-DYW	5P	XP_020276445.1	pentatricopeptide repeat-containing protein At3g47530	Asparagus officinalis	0	79.035	87.85	TIGR00756	PS51375	PF01535, PF13041, PF14432		236	ND	OTHER (0.993375)
Cluster-46512.107579	AaPPR74	OM156546	+	526	PLS	E2	12	119-SS-P1-L1-S1-P1-L1i-S1-P2-L2-S2-E1-E2-4	C	XP_020248630.1	pentatricopeptide repeat-containing protein At4g25270, chloroplastic	Asparagus officinalis	0	75	84.88	TIGR00756	PS51375	PF01535, PF13041, PF13812		999	plastid (0,72)	OTHER (0.842306)
Cluster-46512.107887	AaPPR75	OM156547	-	285	P	P	7	20-P-P-P-P-P-P-P-13	C	XP_010935507.1	pentatricopeptide repeat-containing protein At1g11630, mitochondrial	Elaeis guineensis	2.35e-116	55.088	73.68	TIGR00756	PS51375	PF01535, PF13041		175.7	none (0,99)	OTHER (0.998518)
Cluster-46512.107943	AaPPR76	OM156548	-	390	PLS	E2	9	30-SS-P1-L1-S1-P2-L2-S2-E1-E2-57	5P	XP_020578844.1	pentatricopeptide repeat-containing protein At2g45350, chloroplastic isoform X1	Phalaenopsis equestris	4.61e-154	56.417	74.6	TIGR00756	PS51375	PF01535, PF12854, PF13041		207.5	ND	OTHER (0.952592)
Cluster-46512.108066	AaPPR77	OM156549	+	354	P	P	7	49-P-45-P-P-P-P-P-P-13	C	XP_029118615.1	pentatricopeptide repeat-containing protein At2g13420, mitochondrial isoform X1	Elaeis guineensis	0	80.556	89.81	TIGR00756	PS51375	PF01535, PF13041, PF13812		233.4	possibly mitochondrial (0,31)	mTP (0.551755)
Cluster-46512.108202	AaPPR78	OM156550	-	608	PLS	DYW	15	L1-S1i-P1-L1-S1-SS-P1-L1-S1-P2-L2i-S2-E1-E2-DYW	C	XP_010924258.1	pentatricopeptide repeat-containing protein At5g48910	Elaeis guineensis	0	66.216	79.73	TIGR00756	PS51375	PF01535, PF13041, PF14432		238.5	none (0,74)	mTP (0.801659)
Cluster-46512.108501	AaPPR79	OM156551	-	110	PLS	E2	3	S2-E1-E2-12	5P	XP_020256447.1	pentatricopeptide repeat-containing protein At1g28690, mitochondrial	Asparagus officinalis	9.92e-63	83.636	92.73					21	ND	OTHER (0.986897)
Cluster-46512.108646	AaPPR80	OM156552	-	701	P	P	10	174-P-P-P-P-P-P-P-P-P-Pi-Pi-P-109	C	XP_020244604.1	pentatricopeptide repeat-containing protein At4g16390, chloroplastic	Asparagus officinalis	0	80.21	89.81	TIGR00756	PS51375, PS50828	PF01535, PF17177	SM00463	999	none (0,92)	OTHER (0.972314)
Cluster-46512.108850	AaPPR81	OM156553	-	383	P	P	9	49-P-P-P-P-P-P-P-P-P-20	3P	XP_010936694.1	pentatricopeptide repeat-containing protein At3g06920	Elaeis guineensis	0	76.253	89.71	TIGR00756	PS51375	PF01535, PF13812, PF17177		999	none (0,93)	OTHER (0.999913)
Cluster-46512.108922	AaPPR82	OM156554	+	384	PLS	DYW	8	9-L1-S1-P2-L2-S2-E1-E2-DYW	C	XP_020247402.1	pentatricopeptide repeat-containing protein At1g31920	Asparagus officinalis	0	79.948	91.15	TIGR00756	PS51375	PF01535, PF13041, PF14432		133.9	none (0,90)	OTHER (0.951801)
Cluster-46512.108923	AaPPR83	OM157376	+	384	PLS	DYW	8	9-L1-S1-P2-L2-S2-E1-E2-DYW	C	XP_020247402.1	pentatricopeptide repeat-containing protein At1g31920	Asparagus officinalis	0	79.948	91.15	TIGR00756	PS51375	PF01535, PF13041, PF14432		133.9	none (0,90)	OTHER (0.951801)
Cluster-46512.109008	AaPPR84	OM156555	-	879	P	P	11	385-P-P-P-P-P-P-P-P-Pi-Pi-P-112	C	XP_010933859.1	pentatricopeptide repeat-containing protein At1g74750 isoform X1	Elaeis guineensis	0	68.141	79.25	TIGR00756	PS51375, PS50828	PF01535, PF12854, PF13041	SM00463	999	mitochondrial (0,50)	OTHER (0.646759)
Cluster-46512.109246	AaPPR85	OM156556	+	553	P	P	14	43-P-P-P-P-P-P-P-P-P-P-P-P-P-P-21	5P	XP_010925750.1	pentatricopeptide repeat-containing protein At1g63330	Elaeis guineensis	6e-177	57.674	74.65	TIGR00756	PS51375	PF01535, PF12854, PF13041		999	ND	OTHER (0.848606)
Cluster-46512.109262	AaPPR86	OM157209	+	461	P	P	11	23-P-Pi-P-P-P-Pi-Pi-P-P-P-P-48	5P	XP_020241429.1	pentatricopeptide repeat-containing protein At1g07590, mitochondrial	Asparagus officinalis	0	88.478	95.87	TIGR00756	PS51375	PF01535, PF13041		166.3	ND	OTHER (0.972245)
Cluster-46512.109690	AaPPR87	OM156557	+	190	PLS	DYW	3	E1-E2-DYW	5P	XP_020676094.1	pentatricopeptide repeat-containing protein At3g24000, mitochondrial	Dendrobium catenatum	1.93e-89	66.842	82.63			PF14432		22.1	ND	OTHER (0.99891)
Cluster-46512.109993	AaPPR88	OM156558	+	649	P	P	11	238-P-P-P-P-P-P-P-P-P-P-P-28	5P	XP_029120420.1	pentatricopeptide repeat-containing protein At3g62470, mitochondrial	Elaeis guineensis	0	71.91	83.71	TIGR00756	PS51375	PF01535, PF13041, PF13812		276.2	ND	OTHER (0.979336)
Cluster-46512.110128	AaPPR89	OM156559	-	335	PLS	E2	8	5-P1-L1-S1-P2-L2-S2-E1-E2-59	C	XP_020252632.1	pentatricopeptide repeat-containing protein At2g37320	Asparagus officinalis	0	83.483	91.89	TIGR00756	PS51375	PF01535, PF13041		186.6	none (0,88)	OTHER (0.985296)
Cluster-46512.110328	AaPPR90	OM156560	-	524	PLS	DYW	12	P1-L1-S1-P1-L1-S1-P2-L2-S2-E1-E2-DYW	5P	XP_011628060.2	pentatricopeptide repeat-containing protein At2g27610	Amborella trichopoda	0	54.962	69.66	TIGR00756	PS51375	PF01535, PF13041, PF14432		190.6	ND	OTHER (0.998523)
Cluster-46512.110374	AaPPR91	OM156561	-	618	PLS	DYW	14	22-L1-S1i-P1-L1-S1-P1-L1-S1-P2-L2-S2-E1-E2-DYW	C	XP_010923304.1	pentatricopeptide repeat-containing protein At1g59720, chloroplastic/mitochondrial	Elaeis guineensis	0	66.245	77.62	TIGR00756	PS51375	PF01535, PF13041, PF14432		196.7	possibly plastid (0,26)	OTHER (0.9446)
Cluster-46512.110442	AaPPR92	OM156562	-	325	P	P	9	P-P-P-P-P-P-P-P-P-26	5P	XP_020277016.1	pentatricopeptide repeat-containing protein At3g04760, chloroplastic isoform X1	Asparagus officinalis	0	83.077	92.92	TIGR00756	PS51375	PF12854, PF13041		999	ND	OTHER (0.999599)
Cluster-35236.0	AaPPR93	OM156563	-	166	PLS	PLS	5	7-L1-S1-P1-L1-S1	3P	XP_010930843.1	pentatricopeptide repeat-containing protein At2g13600	Elaeis guineensis	7.51e-52	55.09	65.27	TIGR00756	PS51375	PF13041		62.4	possibly mitochondrial (0,38)	OTHER (0.798772)
Cluster-46512.110934	AaPPR94	OM156564	-	1123	P	P	26	149-P-P-Pi-P-P-P-P-P-P-P-Pi-P-P-P-P-P-P-P-P-P-P-P-P-P-P-P-65	5P	XP_020240702.1	pentatricopeptide repeat-containing protein At3g18110, chloroplastic	Asparagus officinalis	0	84.574	92.34	TIGR00756	PS51375	PF01535, PF13041, PF13812		999	ND	OTHER (0.999916)
Cluster-46512.111107	AaPPR95	OM156565	-	794	PLS	DYW	19	76-SS-SS-SS-SS-SS-SS-SS-SS-SS-SS-P1-L1-S1-P2-L2i-S2-E1-E2-DYW	C	XP_008797547.2	pentatricopeptide repeat-containing protein At4g02750	Phoenix dactylifera	0	75	89.06	TIGR00756	PS51375	PF01535, PF13041, PF14432		999	possibly mitochondrial (0,25)	OTHER (0.983886)
Cluster-46512.111138	AaPPR96	OM156566	-	218	P	P	5	31-P-P-Pi-P-P-14	5P	XP_020272636.1	pentatricopeptide repeat-containing protein At5g46100	Asparagus officinalis	2.09e-104	76.65	83.76	TIGR00756	PS51375	PF01535, PF12854, PF13041		147.7	ND	OTHER (0.386589)
Cluster-46512.111269	AaPPR97	OM156567	-	1021	PLS	E2	26	87-S1-P1-L1-S1-SS-SS-P1-L1-S1-P1-L1-S1-P1-L1-S1-P1-L1-S1-P1-L1-S1-P2-L2-S2-E1-E2-57	C	XP_020259829.1	pentatricopeptide repeat-containing protein At3g09040, mitochondrial	Asparagus officinalis	0	73.939	84.7	TIGR00756	PS51375	PF01535, PF13041		999	none (0,82)	cTP (0.426573)
Cluster-46512.111270	AaPPR98	OM157377	-	1021	PLS	E2	26	87-S1-P1-L1-S1-SS-SS-P1-L1-S1-P1-L1-S1-P1-L1-S1-P1-L1-S1-P1-L1-S1-P2-L2-S2-E1-E2-57	C	XP_020259829.1	pentatricopeptide repeat-containing protein At3g09040, mitochondrial	Asparagus officinalis	0	73.939	84.7	TIGR00756	PS51375	PF01535, PF13041		999	none (0,82)	cTP (0.426573)
Cluster-46512.111356	AaPPR99	OM156568	+	649	P	P	11	238-P-P-P-P-P-P-P-P-P-P-P-28	5P	XP_029120420.1	pentatricopeptide repeat-containing protein At3g62470, mitochondrial	Elaeis guineensis	0	71.91	83.71	TIGR00756	PS51375	PF01535, PF13041, PF13812		276.2	ND	OTHER (0.979336)
Cluster-46512.111513	AaPPR100	OM156569	-	149	PLS	PLS	5	L1-S1-SS-SS-SS-9	C	XP_010931854.1	pentatricopeptide repeat-containing protein At3g29230	Elaeis guineensis	6.82e-50	59.854	75.18	TIGR00756	PS51375	PF01535		51.4	none (0,99)	OTHER (0.918824)
Cluster-46512.111599	AaPPR101	OM156570	-	110	PLS	E2	3	S2-E1-E2-12	5P	XP_020256447.1	pentatricopeptide repeat-containing protein At1g28690, mitochondrial	Asparagus officinalis	9.92e-63	83.636	92.73					21	ND	OTHER (0.986897)
Cluster-46512.111640	AaPPR102	OM156571	-	584	P	P	14	53-P-P-P-P-Pi-P-P-P-P-P-P-P-P-P-31	5P	XP_010934877.1	pentatricopeptide repeat-containing protein At1g71210, mitochondrial	Elaeis guineensis	0	57.848	74.07	TIGR00756	PS51375	PF01535, PF12854, PF13041		259.1	ND	mTP (0.966911)
Cluster-46512.111862	AaPPR103	OM157378	-	223	PLS	E2	5	P2-L2-S2-E1-E2-55	C	XP_010910203.1	pentatricopeptide repeat-containing protein At3g28660	Elaeis guineensis	8e-108	73.585	84.91	TIGR00756	PS51375	PF01535, PF12854		74	none (0,97)	OTHER (0.995135)
Cluster-46512.112080	AaPPR104	OM157379	-	673	P	P	15	138-P-Pi-P-P-P-P-P-P-P-P-P-P-P-P-P-8	5P	XP_008790623.2	pentatricopeptide repeat-containing protein At1g05670, mitochondrial	Phoenix dactylifera	0	67.262	82.74	TIGR00756	PS51375	PF01535, PF12854, PF13041		999	ND	OTHER (0.972941)
Cluster-46512.112273	AaPPR105	OM156572	-	594	PLS	DYW	14	16-L1-S1-P1-L1-S1-P1-L1-S1-P2-L2-S2-E1-E2-DYW	5P	XP_010908711.1	pentatricopeptide repeat-containing protein At3g26782, mitochondrial	Elaeis guineensis	0	73.064	87.04	TIGR00756	PS51375	PF01535, PF13041, PF14432		999	ND	mTP (0.608732)
Cluster-46512.112440	AaPPR106	OM156573	-	326	P	P	7	P-P-P-P-P-P-P-56	5P	XP_020248386.1	pentatricopeptide repeat-containing protein At4g02820, mitochondrial	Asparagus officinalis	0	80.982	88.96	TIGR00756	PS51375	PF01535, PF13041		138.2	ND	OTHER (0.999694)
Cluster-46512.112503	AaPPR107	OM156574	+	483	P	P	10	53-P-Pi-P-P-P-P-P-P-P-P-79	3P	XP_020241492.1	pentatricopeptide repeat-containing protein At1g60770	Asparagus officinalis	0	86.515	92.53	TIGR00756	PS51375	PF01535, PF13041		168.6	possibly mitochondrial (0,28)	OTHER (0.985358)
Cluster-46512.112530	AaPPR108	OM156575	-	550	P	P	12	23-P-P-P-P-P-P-P-P-P-Pi-Pi-P-109	C	XP_020244604.1	pentatricopeptide repeat-containing protein At4g16390, chloroplastic	Asparagus officinalis	0	82.182	92.55	TIGR00756	PS51375, PS50828	PF01535, PF17177	SM00463	999	possibly plastid (0,23)	OTHER (0.988902)
Cluster-46512.112758	AaPPR109	OM156576	+	600	PLS	E+	15	4-L1-S1-SS-P1-L1-S1-P1i-L1-S1-P2-L2-S2-E1-E2-E+	I	XP_020275269.1	pentatricopeptide repeat-containing protein At5g03800	Asparagus officinalis	0	79.8	89.15	TIGR00756	PS51375	PF01535, PF13041, PF14432		249.4	ND	OTHER (0.979349)
Cluster-46512.112773	AaPPR110	OM156577	+	508	P	P	11	93-P-P-P-P-P-P-P-P-P-P-P-29	C	XP_020260192.1	pentatricopeptide repeat-containing protein At1g09820	Asparagus officinalis	0	79.093	87.57	TIGR00756	PS51375	PF12854, PF13041		999	possibly plastid (0,43)	OTHER (0.481756)
Cluster-46512.112904	AaPPR111	OM157380	+	535	P	P	8	253-P-P-P-Pi-Pi-P-P-P-6	3P	XP_010907599.1	pentatricopeptide repeat-containing protein At1g80270, mitochondrial	Elaeis guineensis	0	65.736	80.82	TIGR00756	PS51375	PF01535, PF13812		102.3	mitochondrial (0,59)	mTP (0.860595)
Cluster-46512.112924	AaPPR112	OM156578	+	375	P	P	6	154-P-P-P-P-Pi-P-11	3P	XP_010906095.1	pentatricopeptide repeat-containing protein At3g59040 isoform X1	Elaeis guineensis	0	80.896	91.34	TIGR00756	PS51375	PF01535, PF13041, PF13812		168.1	possibly plastid (0,38)	OTHER (0.978885)
Cluster-46512.112946	AaPPR113	OM157381	+	788	P	P	13	9-P-P-Pi-P-159-P-P-Pi-P-48-P-P-P-P-P-114	C	XP_020251596.1	pentatricopeptide repeat-containing protein At1g76280 isoform X1	Asparagus officinalis	0	72.484	84.2	TIGR00756	PS51375	PF13041, PF13812		187.4	none (0,99)	OTHER (0.999933)
Cluster-46512.113285	AaPPR114	OM157382	-	340	P	P	7	69-P-P-P-P-P-P-P-26	C	XP_020245613.1	pentatricopeptide repeat-containing protein At5g25630	Asparagus officinalis	0	84.32	90.24	TIGR00756	PS51375	PF13041		999	none (0,97)	OTHER (0.999725)
Cluster-46512.113392	AaPPR115	OM157383	-	308	PLS	E2	7	17-L1-S1-P2-L2i-S2-E1-E2-47	C	XP_008800272.2	pentatricopeptide repeat-containing protein At1g05750, chloroplastic	Phoenix dactylifera	1.39e-142	66.885	80.98	TIGR00756	PS51375, PS51257	PF01535, PF13041		110.3	none (0,95)	OTHER (0.997708)
Cluster-46512.113535	AaPPR116	OM157384	-	317	P	P	6	54-P-P-P-P-Pi-P-53	5P	XP_020248386.1	pentatricopeptide repeat-containing protein At4g02820, mitochondrial	Asparagus officinalis	4.28e-175	76.774	88.06	TIGR00756	PS51375	PF01535, PF13041		104.1	ND	OTHER (0.999354)
Cluster-46512.113781	AaPPR117	OM157942	-	681	P	P	12	154-P-P-P-P-P-P-P-P-P-Pi-Pi-P-109	C	XP_020244604.1	pentatricopeptide repeat-containing protein At4g16390, chloroplastic	Asparagus officinalis	0	81.409	90.85	TIGR00756	PS51375, PS50828	PF01535, PF13812, PF17177	SM00463	999	plastid (0,78)	cTP (0.952456)
Cluster-46512.100823	AaPPR118	OM156579	-	846	P	P	12	405-P-Pi-P-P-P-P-P-P-P-P-P-P-22	C	XP_020262780.1	pentatricopeptide repeat-containing protein MRL1, chloroplastic isoform X2	Asparagus officinalis	0	68.245	78.18	TIGR00756	PS51375	PF01535, PF17177		314.4	plastid (0,86)	cTP (0.458733)
Cluster-46512.113871	AaPPR119	OM157385	+	475	PLS	DYW	8	107-L1-S1-P2-L2-S2-E1-E2i-DYW	C	NP_187753.1	Pentatricopeptide repeat (PPR) superfamily protein	Arabidopsis thaliana	1.52e-139	54.032	71.51	TIGR00756	PS51375	PF01535, PF14432		91.4	possibly plastid (0,23)	OTHER (0.856182)
Cluster-46512.113898	AaPPR120	OM157386	-	641	PLS	DYW	14	63-L1-S1-P1i-L1-S1-P1-L1-S1-P2-L2-S2-E1-E2-DYW	5P	XP_010914963.1	pentatricopeptide repeat-containing protein At2g29760, chloroplastic	Elaeis guineensis	0	69.579	80.19	TIGR00756	PS51375	PF01535, PF12854, PF13041, PF14432		999	ND	cTP (0.429693)
Cluster-46512.113899	AaPPR121	OM157387	-	997	P	P	21	199-P-P-P-P-P-P-41-P-P-P-P-P-P-P-P-P-P-P-Pi-P-P-P-8	C	XP_010930166.1	pentatricopeptide repeat-containing protein At1g06710, mitochondrial isoform X1	Elaeis guineensis	0	72.763	84.56	TIGR00756	PS51375	PF01535, PF12854, PF13041		999	mitochondrial (0,56)	mTP (0.900983)
Cluster-46512.11396	AaPPR122	OM157388	-	171	PLS	E+	4	10-S2-E1-E2-E+	3P	XP_010920084.1	pentatricopeptide repeat-containing protein At1g20230	Elaeis guineensis	1e-92	77.778	88.89	TIGR00756		PF01535, PF14432		48.5	none (0,98)	OTHER (0.999415)
Cluster-46512.11397	AaPPR123	OM156580	+	507	PLS	PLS	14	14-L1-S1i-P1-L1-S1-SS-P1-L1-S1-SS-P1-L1-S1-P2-15	I	XP_026665840.2	pentatricopeptide repeat-containing protein At1g20230	Phoenix dactylifera	0	66.946	80.54	TIGR00756	PS51375	PF01535, PF13041		250	ND	OTHER (0.549348)
Cluster-46512.114104	AaPPR124	OM156581	+	810	PLS	E2	22	52-L1-S1-P1i-L1-S1-SS-P1-L1-S1-SS-P1-L1-S1-SS-P1-L1-S1-P2-L2-S2-E1-E2-10	3P	XP_020676388.1	pentatricopeptide repeat-containing protein At2g13600	Dendrobium catenatum	0	62.609	78.01	TIGR00756	PS51375	PF01535, PF13041, PF13812		999	plastid (0,93)	cTP (0.646534)
Cluster-46512.114279	AaPPR125	OM156582	+	234	P	P	6	6-P-P-P-P-P-P-16	I	XP_038985511.1	pentatricopeptide repeat-containing protein At4g01570	Phoenix dactylifera	2.09e-100	66.524	78.54	TIGR00756	PS51375	PF01535, PF13041		999	ND	OTHER (0.977923)
Cluster-46512.114396	AaPPR126	OM156583	+	425	P	P	6	24-P-P-P-P-75-P-P-116	5P	XP_010914392.1	pentatricopeptide repeat-containing protein At4g35850, mitochondrial	Elaeis guineensis	0	81.429	91.43	TIGR00756	PS51375	PF13041		124.9	ND	OTHER (0.60045)
Cluster-46512.114415	AaPPR127	OM156584	-	633	P	P	13	69-P-P-P-P-P-P-P-P-P-P-P-P-P-109	C	XP_020245613.1	pentatricopeptide repeat-containing protein At5g25630	Asparagus officinalis	0	77.129	84.7	TIGR00756	PS51375	PF13041		999	none (0,97)	OTHER (0.999725)
Cluster-46512.114716	AaPPR128	OM157389	-	670	PLS	DYW	17	L1-S1-P1-L1-S1-P1-L1-S1-P1-L1-S1-P2-L2-S2-E1-E2-DYW	5P	NP_186850.1	Pentatricopeptide repeat (PPR) superfamily protein	Arabidopsis thaliana	0	51.994	70.61	TIGR00756	PS51375	PF01535, PF13041, PF14432		294.6	ND	OTHER (0.793557)
Cluster-46512.115010	AaPPR129	OM157390	+	129	PLS	E+	2	19-E2-E+	I	XP_010928067.1	pentatricopeptide repeat-containing protein At5g66520	Elaeis guineensis	1.89e-63	74.803	85.83			PF14432		22.9	ND	OTHER (0.999852)
Cluster-46512.115117	AaPPR130	OM157391	-	563	PLS	E2	14	6-L1-69-L1-S1-P1-L1-S1-P1-L1-S1-P2-L2-S2-E1-E2-13	C	XP_010917024.1	pentatricopeptide repeat-containing protein At1g26900, mitochondrial	Elaeis guineensis	0	54.885	72.11	TIGR00756	PS51375	PF01535, PF13041		212.9	none (0,72)	OTHER (0.712815)
Cluster-46512.115194	AaPPR131	OM157392	-	311	P	P	8	13-P-P-P-P-P-P-P-P-13	5P	XP_010906102.1	pentatricopeptide repeat-containing protein At1g61870, mitochondrial	Elaeis guineensis	5.14e-132	57.692	78.53	TIGR00756	PS51375	PF01535, PF12854, PF13812		153.6	ND	OTHER (0.998268)
Cluster-46512.115235	AaPPR132	OM157393	-	317	P	P	8	22-P-Pi-P-P-P-P-P-P-19	5P	XP_026657977.2	pentatricopeptide repeat-containing protein At2g17670	Phoenix dactylifera	7.01e-173	77.46	84.44	TIGR00756	PS51375	PF01535, PF12854, PF13041		205.4	ND	OTHER (0.997252)
Cluster-46512.115689	AaPPR133	OM157394	-	552	P	P	14	65-P-P-P-P-P-P-P-P-P-P-P-P-Pi-P-1	C	XP_010906516.1	pentatricopeptide repeat-containing protein At5g16640, mitochondrial	Elaeis guineensis	0	63.178	76.45	TIGR00756	PS51375	PF12854, PF13041		342.8	mitochondrial (0,62)	mTP (0.97926)
Cluster-46512.115695	AaPPR134	OM156585	+	577	P	P	10	176-P-Pi-P-P-P-P-P-P-P-P-54	5P	NP_171744.1	Pentatricopeptide repeat (PPR) superfamily protein	Arabidopsis thaliana	0	62.582	77.24	TIGR00756	PS51375	PF01535, PF13041		999	ND	OTHER (0.777556)
Cluster-46512.115747	AaPPR135	OM157395	-	549	P	P	11	150-P-Pi-P-P-P-P-P-P-P-P-P-9	5P	XP_020249673.1	pentatricopeptide repeat-containing protein At1g02150	Asparagus officinalis	0	79.01	89.7	TIGR00756	PS51375	PF01535, PF13812		154.6	ND	cTP (0.836753)
Cluster-46512.115969	AaPPR136	OM157396	+	503	PLS	PLS	14	19-L1-S1-SS-P1-L1-S1-SS-P1-L1-S1-SS-P1i-L1-S1-7	I	XP_039117717.1	pentatricopeptide repeat-containing protein At1g25360	Dioscorea cayenensis subsp. rotundata	0	63.765	76.52	TIGR00756	PS51375	PF01535, PF13041		261.7	ND	mTP (0.594991)
Cluster-46512.115993	AaPPR137	OM157397	+	621	P	P	9	253-P-P-P-Pi-Pi-P-P-P-P-56	C	XP_010907599.1	pentatricopeptide repeat-containing protein At1g80270, mitochondrial	Elaeis guineensis	0	67.737	82.18	TIGR00756	PS51375	PF13812, PF17177		125	mitochondrial (0,80)	mTP (0.927945)
Cluster-46512.115997	AaPPR138	OM157398	-	543	P	P	13	77-P-P-P-P-Pi-P-P-P-P-P-P-P-P-9	5P	XP_010930804.1	pentatricopeptide repeat-containing protein At1g12775, mitochondrial	Elaeis guineensis	0	55.758	72.53	TIGR00756	PS51375	PF01535, PF12854, PF13041		999	ND	OTHER (0.992131)
Cluster-46512.116022	AaPPR139	OM157399	-	588	P	P	9	97-P-88-P-P-P-P-P-P-P-P-87	5P	XP_010921472.1	pentatricopeptide repeat-containing protein At4g01990, mitochondrial	Elaeis guineensis	0	59.14	71.33	TIGR00756	PS51375	PF01535, PF13041		143	ND	OTHER (0.829688)
Cluster-46512.116030	AaPPR140	OM157400	+	289	P	P	7	16-P-P-P-P-P-P-P-26	C	XP_010906103.1	pentatricopeptide repeat-containing protein At4g36680, mitochondrial	Elaeis guineensis	4.42e-121	59.044	77.47	TIGR00756	PS51375	PF01535, PF12854, PF13041		215.2	none (0,99)	OTHER (0.996847)
Cluster-46512.116178	AaPPR141	OM156586	-	476	P	P	10	94-P-Pi-P-P-P-P-P-P-P-P-31	C	XP_020244029.1	pentatricopeptide repeat-containing protein At2g38420, mitochondrial	Asparagus officinalis	0	72.881	85.17	TIGR00756	PS51375	PF01535, PF13041		295.3	none (0,79)	OTHER (0.993463)
Cluster-46512.116217	AaPPR142	OM157210	-	386	P	P	8	86-P-Pi-P-P-P-P-P-P-13	5P	XP_010935507.1	pentatricopeptide repeat-containing protein At1g11630, mitochondrial	Elaeis guineensis	4.47e-160	57.182	76.15	TIGR00756	PS51375	PF01535, PF13041		193.1	ND	OTHER (0.995811)
Cluster-46512.116587	AaPPR143	OM156587	+	648	PLS	DYW	14	74-L1-S1-P1i-L1-S1-P1-L1-S1-P2-L2-S2-E1-E2-DYW	C	XP_014629464.1	pentatricopeptide repeat-containing protein At3g24000, mitochondrial	Glycine max	0	57.987	72.36	TIGR00756	PS51375	PF01535, PF13041, PF14432		999	none (0,97)	OTHER (0.999267)
Cluster-43498.0	AaPPR144	OM156588	-	123	P	P	3	13-P-P-P-5	C	XP_020242051.1	pentatricopeptide repeat-containing protein At1g77405	Asparagus officinalis	7.03e-67	80.833	90	TIGR00756	PS51375	PF01535, PF13041		999	none (0,99)	OTHER (0.99671)
Cluster-46512.117143	AaPPR145	OM156589	+	560	P	P	12	114-P-P-P-P-P-P-P-P-P-P-P-P-28	5P	XP_020240775.1	pentatricopeptide repeat-containing protein At3g29290 isoform X1	Asparagus officinalis	0	72.212	82.63	TIGR00756	PS51375	PF01535, PF12854, PF13041, PF13812		298.7	ND	OTHER (0.998664)
Cluster-46512.117648	AaPPR146	OM157401	-	746	PLS	DYW	17	55-L1-S1-P1-L1-S1-P1-L1-S1-P1-L1-S1-P2-L2-S2-E1-E2-DYW	5P	XP_015615477.1	pentatricopeptide repeat-containing protein At5g04780, mitochondrial	Oryza sativa Japonica Group	0	64.46	82.16	TIGR00756	PS51375	PF01535, PF13041, PF14432		999	ND	cTP (0.774759)
Cluster-46512.117676	AaPPR147	OM157402	+	190	PLS	DYW	3	E1-E2-DYW	5P	XP_020676094.1	pentatricopeptide repeat-containing protein At3g24000, mitochondrial	Dendrobium catenatum	4.62e-92	68.421	83.68			PF14432		22.1	ND	OTHER (0.999032)
Cluster-46512.118012	AaPPR148	OM157943	-	150	PLS	E2	3	S2-E1-E2-56	C	XP_020677890.1	pentatricopeptide repeat-containing protein At2g22410, mitochondrial	Dendrobium catenatum	2.23e-61	66.912	87.5			PF01535		21.1	none (0,89)	OTHER (0.999434)
Cluster-46512.118051	AaPPR149	OM157403	+	331	P	P	8	P-P-P-P-P-P-P-P-35	C	XP_020250254.1	pentatricopeptide repeat-containing protein At1g51965, mitochondrial	Asparagus officinalis	0	88.52	95.17	TIGR00756	PS51375	PF01535, PF12854, PF13041		999	none (0,88)	OTHER (0.99959)
Cluster-46512.118059	AaPPR150	OM156590	-	578	P	P	12	156-P-P-P-P-P-P-P-P-P-P-P-P-2	5P	XP_020244921.1	pentatricopeptide repeat-containing protein At2g35130	Asparagus officinalis	0	81.834	91	TIGR00756	PS51375	PF01535, PF13041, PF17177		999	ND	OTHER (0.951983)
Cluster-46512.118147	AaPPR151	OM156591	-	501	PLS	E2	13	22-SS-P1-L1-S1-SS-P1-L1-S1-P2-L2-S2-E1-E2-43	C	XP_010923534.1	pentatricopeptide repeat-containing protein At1g31430	Elaeis guineensis	0	70.942	85.77	TIGR00756	PS51375	PF01535, PF13041		260.6	none (0,99)	OTHER (0.999503)
Cluster-46512.118165	AaPPR152	OM156592	-	436	P	P	6	164-P-P-P-P-P-P-58	C	XP_019703118.1	pentatricopeptide repeat-containing protein At4g01400, mitochondrial	Elaeis guineensis	5.68e-163	61.596	75.31	TIGR00756	PS51375	PF01535, PF13041		192.4	plastid (0,56)	OTHER (0.988906)
Cluster-46512.118202	AaPPR153	OM156593	+	216	P	P	4	24-P-P-P-P-52	I	XP_010914392.1	pentatricopeptide repeat-containing protein At4g35850, mitochondrial	Elaeis guineensis	4.97e-118	87.978	93.99	TIGR00756	PS51375	PF01535, PF13041		107.7	ND	OTHER (0.646052)
Cluster-46512.118316	AaPPR154	OM157404	-	193	P	P	4	P-P-P-P-68	C	XP_010906095.1	pentatricopeptide repeat-containing protein At3g59040 isoform X1	Elaeis guineensis	3.55e-92	79.641	87.43	TIGR00756	PS51375	PF01535, PF13812		102.9	none (0,99)	OTHER (0.999596)
Cluster-46512.118599	AaPPR155	OM156594	-	681	P	P	12	154-P-P-P-P-P-P-P-P-P-Pi-Pi-P-109	C	XP_020244604.1	pentatricopeptide repeat-containing protein At4g16390, chloroplastic	Asparagus officinalis	0	81.409	90.85	TIGR00756	PS51375, PS50828	PF01535, PF13812, PF17177	SM00463	999	plastid (0,78)	cTP (0.952456)
Cluster-44322.0	AaPPR156	OM157405	+	116	PLS	PLS	3	10-L1-S1-SS-9	C	XP_022042191.1	pentatricopeptide repeat-containing protein At5g66520	Helianthus annuus	2.23e-29	62.637	73.63	TIGR00756	PS51375, PS51257	PF01535		47.5	none (0,86)	mTP (0.515982)
Cluster-46512.118788	AaPPR157	OM157406	+	950	P	P	22	124-P-P-P-52-P-P-P-P-P-Pi-P-P-P-P-P-P-P-P-Pi-Pi-P-P-P-9	C	XP_026665748.2	pentatricopeptide repeat-containing protein At1g73710	Phoenix dactylifera	0	64.271	79.38	TIGR00756	PS51375	PF01535, PF13041, PF17177		999	none (0,94)	OTHER (0.636644)
Cluster-46512.118821	AaPPR158	OM157407	+	368	P	P	5	35-P-P-P-P-P-157	C	XP_020276341.1	pentatricopeptide repeat-containing protein At2g17033	Asparagus officinalis	0	73.699	84.1	TIGR00756	PS51375, PS50828	PF01535	SM00463	79.6	none (0,95)	OTHER (0.999355)
Cluster-46512.118834	AaPPR159	OM157408	+	714	P	P	10	185-P-P-P-P-P-P-P-P-P-P-175	C	XP_008786296.2	pentatricopeptide repeat-containing protein At5g46580, chloroplastic	Phoenix dactylifera	0	71.348	81.84	TIGR00756	PS51375, PS50828	PF01535, PF13041, PF17177	SM00463	999	plastid (0,91)	cTP (0.705655)
Cluster-46512.119054	AaPPR160	OM157409	-	609	P	P	12	102-P-P-P-P-Pi-P-Pi-P-P-P-P-P-87	5P	XP_020245916.1	pentatricopeptide repeat-containing protein At5g14080	Asparagus officinalis	0	72.213	83.7	TIGR00756	PS51375	PF01535, PF12854, PF13041		233.7	ND	OTHER (0.788001)
Cluster-46512.119215	AaPPR161	OM157944	-	567	P	P	11	174-P-P-P-P-Pi-P-P-P-P-P-P-12	C	XP_008809852.2	pentatricopeptide repeat-containing protein At4g21170	Phoenix dactylifera	0	58.156	75.18	TIGR00756	PS51375	PF01535, PF13041, PF13812		188.2	possibly plastid (0,37)	OTHER (0.836999)
Cluster-46512.119356	AaPPR162	OM156595	+	529	P	P	13	16-P-P-P-P-P-P-P-P-P-P-P-P-P-57	C	XP_026660470.2	pentatricopeptide repeat-containing protein At4g28010	Phoenix dactylifera	0	61.524	76.38	TIGR00756	PS51375	PF12854, PF13041, PF13812		999	none (0,98)	OTHER (0.999461)
Cluster-46512.119420	AaPPR163	OM157410	-	574	P	P	11	157-P-P-P-P-P-P-P-P-P-P-P-35	5P	XP_010906478.2	pentatricopeptide repeat-containing protein At5g18950	Elaeis guineensis	0	53.873	67.13	TIGR00756	PS51375	PF01535, PF12854, PF13041		999	ND	OTHER (0.543191)
Cluster-46512.119557	AaPPR164	OM157411	+	331	P	P	8	P-P-P-P-P-P-P-P-35	C	XP_020250254.1	pentatricopeptide repeat-containing protein At1g51965, mitochondrial	Asparagus officinalis	0	88.52	95.17	TIGR00756	PS51375	PF01535, PF12854, PF13041		999	none (0,88)	OTHER (0.99959)
Cluster-46512.119562	AaPPR165	OM156596	+	331	P	P	8	P-P-P-P-P-P-P-P-35	C	XP_020250254.1	pentatricopeptide repeat-containing protein At1g51965, mitochondrial	Asparagus officinalis	0	88.52	95.17	TIGR00756	PS51375	PF01535, PF12854, PF13041		999	none (0,88)	OTHER (0.99959)
Cluster-46512.119645	AaPPR166	OM156597	-	658	PLS	E2	17	31-L1-S1i-P1-L1-S1-P1-L1-S1-SS-P1-L1-S1-P2-L2-S2-E1-E2-50	5P	XP_020244491.1	pentatricopeptide repeat-containing protein At2g22410, mitochondrial	Asparagus officinalis	0	80	88.98	TIGR00756	PS51375	PF01535, PF12854, PF13041		311	ND	OTHER (0.783554)
Cluster-46512.119888	AaPPR167	OM157412	-	359	P	P	4	132-P-P-P-P-83	3P	XP_039135054.1	pentatricopeptide repeat-containing protein At5g66631 isoform X3	Dioscorea cayenensis subsp. rotundata	7.89e-98	51.807	67.17		PS51375	PF01535, PF13041		74.5	ER (0,54)	OTHER (0.533474)
Cluster-46512.119966	AaPPR168	OM156598	-	549	P	P	11	150-P-Pi-P-P-P-P-P-P-P-P-P-9	5P	XP_020249673.1	pentatricopeptide repeat-containing protein At1g02150	Asparagus officinalis	0	79.01	89.7	TIGR00756	PS51375	PF01535, PF13812		154.6	ND	cTP (0.836753)
Cluster-46512.120132	AaPPR169	OM157413	+	118	PLS	PLS	3	9-L1-S1-P2-8	C	XP_020694346.1	pentatricopeptide repeat-containing protein At4g02750	Dendrobium catenatum	1.11e-38	60.748	76.64	TIGR00756	PS51375	PF01535		38.2	none (0,82)	OTHER (0.660214)
Cluster-46512.120307	AaPPR170	OM157211	-	254	P	P	7	P-P-P-P-P-P-P-10	5P	XP_010917143.1	pentatricopeptide repeat-containing protein At1g09900	Elaeis guineensis	3.87e-159	86.22	92.91	TIGR00756	PS51375	PF12854, PF13041		999	ND	OTHER (0.94954)
Cluster-46512.120410	AaPPR171	OM157414	-	626	PLS	DYW	13	SS-P1-L1-S1-P1-L1-S1-P2-L2-S2-E1-E2-DYW	3P	XP_010914963.1	pentatricopeptide repeat-containing protein At2g29760, chloroplastic	Elaeis guineensis	0	71.295	82.18	TIGR00756	PS51375	PF01535, PF12854, PF13041, PF14432		999	none (0,88)	OTHER (0.949634)
Cluster-46512.120536	AaPPR172	OM156599	-	309	P	P	6	P-P-P-P-P-P-77	C	XP_020246572.1	pentatricopeptide repeat-containing protein At3g48250, chloroplastic	Asparagus officinalis	0	80.968	88.71	TIGR00756	PS51375	PF12854		999	none (0,97)	OTHER (0.999828)
Cluster-46512.120612	AaPPR173	OM157212	-	317	P	P	8	22-P-Pi-P-P-P-P-P-P-19	5P	XP_026657977.2	pentatricopeptide repeat-containing protein At2g17670	Phoenix dactylifera	6.54e-174	77.778	85.08	TIGR00756	PS51375	PF01535, PF12854, PF13041		206.4	ND	OTHER (0.997252)
Cluster-46512.120790	AaPPR174	OM156600	+	135	P	P	4	8-P-P-P-P	C	XP_020250254.1	pentatricopeptide repeat-containing protein At1g51965, mitochondrial	Asparagus officinalis	2.55e-76	83.704	90.37	TIGR00756	PS51375	PF01535, PF13041		999	none (0,95)	OTHER (0.998486)
Cluster-46512.120793	AaPPR175	OM156601	-	662	P	P	9	328-P-P-P-P-P-P-P-P-P-20	3P	XP_020083063.1	pentatricopeptide repeat-containing protein At1g64100	Ananas comosus	0	65.745	80.03	TIGR00756	PS51375	PF01535, PF13812, PF17177		999	mitochondrial (0,81)	OTHER (0.808547)
Cluster-46512.120920	AaPPR176	OM156602	-	681	P	P	12	154-P-P-P-P-P-P-P-P-P-Pi-Pi-P-109	C	XP_020244604.1	pentatricopeptide repeat-containing protein At4g16390, chloroplastic	Asparagus officinalis	0	81.559	90.7	TIGR00756	PS51375, PS50828	PF01535, PF13812, PF17177	SM00463	999	plastid (0,78)	cTP (0.952456)
Cluster-46512.120934	AaPPR177	OM156603	-	365	P	P	9	10-P-Pi-P-P-P-P-P-P-P-35	C	XP_020257348.1	pentatricopeptide repeat-containing protein At4g39620, chloroplastic	Asparagus officinalis	0	87.293	93.09	TIGR00756	PS51375	PF01535, PF13041, PF13812		265.3	none (0,99)	OTHER (0.952333)
Cluster-46512.120997	AaPPR178	OM156604	-	247	P	P	7	P-P-P-P-P-P-P-4	C	XP_020252315.1	pentatricopeptide repeat-containing protein At3g09650, chloroplastic	Asparagus officinalis	2.3e-160	87.903	93.95	TIGR00756	PS51375	PF01535, PF13041		999	none (0,98)	OTHER (0.999395)
Cluster-46512.121200	AaPPR179	OM156605	+	651	PLS	DYW	14	77-L1-S1-P1i-L1-S1-P1-L1-S1-P2-L2-S2-E1-E2-DYW	5P	XP_014629464.1	pentatricopeptide repeat-containing protein At3g24000, mitochondrial	Glycine max	0	56.031	70.69	TIGR00756	PS51375	PF01535, PF13041, PF14432		999	ND	cTP (0.512448)
Cluster-46512.121225	AaPPR180	OM156606	+	798	P	P	17	45-P-P-P-P-P-P-P-P-P-P-P-P-P-P-P-Pi-P-155	I	XP_039125315.1	pentatricopeptide repeat-containing protein At1g74850, chloroplastic	Dioscorea cayenensis subsp. rotundata	0	79.315	89.72	TIGR00756	PS51375, PS50828	PF01535, PF13041, PF13812	SM00463	459.2	ND	OTHER (0.999299)
Cluster-46512.121248	AaPPR181	OM156607	+	498	P	P	9	18-P-P-Pi-P-48-P-P-P-P-P-114	C	XP_020251596.1	pentatricopeptide repeat-containing protein At1g76280 isoform X1	Asparagus officinalis	0	80.202	89.7	TIGR00756	PS51375	PF13041, PF13812		173.9	possibly mitochondrial (0,21)	OTHER (0.976071)
Cluster-46512.121587	AaPPR182	OM157415	-	453	P	P	12	6-P-P-P-P-P-P-P-P-P-P-P-P-34	C	XP_028961090.1	pentatricopeptide repeat-containing protein At5g46680	Malus domestica	8.7e-174	54.405	70.26	TIGR00756	PS51375	PF01535, PF13041		999	mitochondrial (0,52)	OTHER (0.558543)
Cluster-46512.121691	AaPPR183	OM156608	-	349	P	P	8	P-P-P-P-Pi-P-P-Pi-Pi-P	C	XP_020251616.1	pentatricopeptide repeat-containing protein At3g42630 isoform X1	Asparagus officinalis	0	81.897	91.38	TIGR00756		PF01535		105.1	possibly mitochondrial (0,23)	OTHER (0.60607)
Cluster-46512.121734	AaPPR184	OM156609	-	633	P	P	13	69-P-P-P-P-P-P-P-P-P-P-P-P-P-109	C	XP_020245613.1	pentatricopeptide repeat-containing protein At5g25630	Asparagus officinalis	0	77.129	84.7	TIGR00756	PS51375	PF13041		999	none (0,97)	OTHER (0.999725)
Cluster-46512.121867	AaPPR185	OM156610	-	149	PLS	PLS	5	L1-S1-SS-SS-SS-9	C	XP_010931854.1	pentatricopeptide repeat-containing protein At3g29230	Elaeis guineensis	6.82e-50	59.854	75.18	TIGR00756	PS51375	PF01535		51.4	none (0,99)	OTHER (0.918824)
Cluster-46512.121934	AaPPR186	OM157416	+	743	PLS	E2	19	53-L1-S1-P1-L1-S1-P1-L1-S1-P1-L1-S1-P1-L1-S1-P2-L2-S2-E1-E2-54	C	XP_020269011.1	pentatricopeptide repeat-containing protein At4g32430, mitochondrial	Asparagus officinalis	0	72.136	83.75	TIGR00756	PS51375	PF01535, PF13041		999	ER (0,90)	OTHER (0.681231)
Cluster-46512.122338	AaPPR187	OM157417	-	567	P	P	14	65-P-P-P-P-P-P-P-P-P-Pi-P-P-P-P-13	C	XP_020256203.1	pentatricopeptide repeat-containing protein At1g79080, chloroplastic	Asparagus officinalis	0	86.772	92.24	TIGR00756	PS51375	PF12854, PF13041, PF13812		999	plastid (0,90)	cTP (0.779686)
Cluster-46512.122511	AaPPR188	OM157418	-	550	P	P	12	23-P-P-P-P-P-P-P-P-P-Pi-Pi-P-109	C	XP_020244604.1	pentatricopeptide repeat-containing protein At4g16390, chloroplastic	Asparagus officinalis	0	82.182	92.55	TIGR00756	PS51375, PS50828	PF01535, PF17177	SM00463	999	possibly plastid (0,23)	OTHER (0.988902)
Cluster-46512.122512	AaPPR189	OM157213	-	550	P	P	12	23-P-P-P-P-P-P-P-P-P-Pi-Pi-P-109	C	XP_020244604.1	pentatricopeptide repeat-containing protein At4g16390, chloroplastic	Asparagus officinalis	0	82.182	92.55	TIGR00756	PS51375, PS50828	PF01535, PF17177	SM00463	999	possibly plastid (0,23)	OTHER (0.988902)
Cluster-46512.122614	AaPPR190	OM157214	+	217	PLS	DYW	3	4-E1-E2-DYW	C	XP_020272141.1	pentatricopeptide repeat-containing protein At5g15340, mitochondrial, partial	Asparagus officinalis	2.9e-128	77.88	91.24			PF14432		18.6	none (0,94)	OTHER (0.994095)
Cluster-46512.122711	AaPPR191	OM157215	+	461	PLS	DYW	10	22-SS-P1-L1-S1-P2-L2-S2-E1-E2-DYW	C	XP_008781031.4	pentatricopeptide repeat-containing protein ELI1, chloroplastic	Phoenix dactylifera	0	79.266	90.06	TIGR00756	PS51375	PF01535, PF13041, PF14432		999	possibly mitochondrial (0,25)	OTHER (0.643739)
Cluster-46512.122749	AaPPR192	OM157216	+	425	P	P	8	24-P-P-P-P-Pi-Pi-P-P-116	5P	XP_010914392.1	pentatricopeptide repeat-containing protein At4g35850, mitochondrial	Elaeis guineensis	0	81.429	91.43	TIGR00756	PS51375	PF13041		124.9	ND	OTHER (0.60045)
Cluster-46512.122797	AaPPR193	OM156611	-	216	P	P	6	7-P-P-Pi-P-P-P	I	XP_020097008.1	pentatricopeptide repeat-containing protein At5g02860, partial	Ananas comosus	1.43e-107	73.81	85.24	TIGR00756	PS51375	PF13041, PF13812		999	ND	OTHER (0.999324)
Cluster-46512.122881	AaPPR194	OM156612	-	469	PLS	E2	12	13-L1-S1-SS-SS-P1-L1-S1-P2-L2i-S2-E1-E2-55	5P	XP_020276717.1	pentatricopeptide repeat-containing protein At1g06143	Asparagus officinalis	0	69.379	82.44	TIGR00756	PS51375	PF01535, PF13041		999	ND	OTHER (0.627429)
Cluster-46512.122892	AaPPR195	OM156613	-	1123	P	P	26	149-P-P-Pi-P-P-P-P-P-P-P-Pi-P-P-P-P-P-P-P-P-P-P-P-P-P-P-P-65	5P	XP_020240702.1	pentatricopeptide repeat-containing protein At3g18110, chloroplastic	Asparagus officinalis	0	84.574	92.34	TIGR00756	PS51375	PF01535, PF13041, PF13812		999	ND	OTHER (0.999919)
Cluster-46512.122895	AaPPR196	OM156614	-	879	P	P	11	385-P-P-P-P-P-P-P-P-Pi-Pi-P-112	C	XP_010933859.1	pentatricopeptide repeat-containing protein At1g74750 isoform X1	Elaeis guineensis	0	68.141	79.25	TIGR00756	PS51375, PS50828	PF01535, PF12854, PF13041	SM00463	999	mitochondrial (0,50)	OTHER (0.646759)
Cluster-46512.122899	AaPPR197	OM157419	-	681	P	P	12	154-P-P-P-P-P-P-P-P-P-Pi-Pi-P-109	C	XP_020244604.1	pentatricopeptide repeat-containing protein At4g16390, chloroplastic	Asparagus officinalis	0	81.559	90.7	TIGR00756	PS51375, PS50828	PF01535, PF13812, PF17177	SM00463	999	plastid (0,78)	cTP (0.952456)
Cluster-46512.123012	AaPPR198	OM157420	+	743	PLS	E2	19	53-L1-S1-P1-L1-S1-P1-L1-S1-P1-L1-S1-P1-L1-S1-P2-L2-S2-E1-E2-54	C	XP_020269011.1	pentatricopeptide repeat-containing protein At4g32430, mitochondrial	Asparagus officinalis	0	72.136	83.75	TIGR00756	PS51375	PF01535, PF13041		999	ER (0,90)	OTHER (0.681231)
Cluster-46512.123013	AaPPR199	OM156615	+	499	PLS	E2	13	10-L1-S1-P1-L1-S1-P1-L1-S1-P2-L2-S2-E1-E2-54	C	XP_020269011.1	pentatricopeptide repeat-containing protein At4g32430, mitochondrial	Asparagus officinalis	0	73.547	83.97	TIGR00756	PS51375, PS51257	PF01535, PF13041		999	none (0,99)	OTHER (0.997602)
Cluster-46512.123377	AaPPR200	OM156616	+	746	P	P	12	192-P-P-P-P-57-P-P-P-P-P-P-P-P-64	C	XP_020246217.1	pentatricopeptide repeat-containing protein At3g46610	Asparagus officinalis	0	76.944	85.92	TIGR00756	PS51375	PF01535, PF13041, PF13812		307.8	plastid (0,58)	cTP (0.690709)
Cluster-46512.123562	AaPPR201	OM156617	+	481	P	P	7	139-P-Pi-P-42-P-P-P-P-53	5P	XP_008785622.2	pentatricopeptide repeat-containing protein PNM1, mitochondrial	Phoenix dactylifera	0	69.362	80	TIGR00756	PS51375	PF01535		115.6	ND	mTP (0.649132)
Cluster-46512.123742	AaPPR202	OM156618	+	479	PLS	E2	11	93-P1-L1-S1-P1-L1-S1-P2-L2-S2-E1-E2-11	5P	XP_020266807.1	pentatricopeptide repeat-containing protein At1g77170	Asparagus officinalis	0	71.389	85.83	TIGR00756	PS51375	PF01535, PF13041		999	ND	OTHER (0.733281)
Cluster-46512.124139	AaPPR203	OM156619	+	135	P	P	4	8-P-P-P-P	C	XP_020250254.1	pentatricopeptide repeat-containing protein At1g51965, mitochondrial	Asparagus officinalis	2.55e-76	83.704	90.37	TIGR00756	PS51375	PF01535, PF13041		999	none (0,95)	OTHER (0.998486)
Cluster-46512.124532	AaPPR204	OM156620	-	182	P	P	4	30-P-P-P-P-12	5P	XP_010909909.2	pentatricopeptide repeat-containing protein At1g55890, mitochondrial	Elaeis guineensis	6.32e-60	51.934	72.38	TIGR00756	PS51375	PF01535, PF13041		114.4	ND	OTHER (0.999254)
Cluster-46512.124609	AaPPR205	OM156621	-	95	P	P	3	P-P-P	C	XP_020257944.1	pentatricopeptide repeat-containing protein At5g67570, chloroplastic	Asparagus officinalis	2.06e-49	88.235	97.65	TIGR00756	PS51375	PF01535		28.2	mitochondrial (0,56)	OTHER (0.965434)
Cluster-46512.124689	AaPPR206	OM156622	+	135	P	P	4	8-P-P-P-P	C	XP_020250254.1	pentatricopeptide repeat-containing protein At1g51965, mitochondrial	Asparagus officinalis	2.55e-76	83.704	90.37	TIGR00756	PS51375	PF01535, PF13041		999	none (0,95)	OTHER (0.998486)
Cluster-46512.124694	AaPPR207	OM157421	+	605	PLS	E2	15	48-L1-S1i-P1-L1-S1-SS-SS-P1-L1-S1-P2-L2-S2-E1-E2-49	5P	XP_012084061.1	pentatricopeptide repeat-containing protein At5g66520	Jatropha curcas	0	54.246	72.44	TIGR00756	PS51375	PF01535, PF13041		999	ND	SP (0.646393)
Cluster-46512.124711	AaPPR208	OM157422	+	954	PLS	DYW	23	70-L1-S1i-P1i-L1-S1-P1-L1-S1-SS-P1-L1-S1-SS-SSi-P1-L1-S1-P2-L2-S2-E1-E2-DYW	5P	XP_020251901.1	pentatricopeptide repeat-containing protein At4g01030, mitochondrial	Asparagus officinalis	0	78.41	86.68	TIGR00756	PS51375	PF01535, PF13041, PF14432		999	ND	SP (0.57177)
Cluster-46512.124813	AaPPR209	OM157423	+	485	P	P	13	4-P-P-P-P-P-P-P-P-P-P-P-P-P-28	5P	XP_019702351.1	pentatricopeptide repeat-containing protein At1g62720 isoform X1	Elaeis guineensis	0	55.691	72.36	TIGR00756	PS51375	PF01535, PF12854, PF13041, PF13812		360	ND	OTHER (0.936673)
Cluster-46512.125104	AaPPR210	OM156623	+	489	P	P	11	4-P-Pi-P-Pi-Pi-P-P-P-47-P-P-P-52	C	XP_020262941.1	pentatricopeptide repeat-containing protein At4g17616	Asparagus officinalis	0	70.309	81.44	TIGR00756	PS51375	PF01535, PF13041		139.7	none (0,79)	OTHER (0.955848)
Cluster-46512.125146	AaPPR211	OM157424	+	229	P	P	6	P-P-P-P-P-P-27	5P	XP_028551108.1	pentatricopeptide repeat-containing protein At4g36680, mitochondrial isoform X6	Dendrobium catenatum	2.58e-87	55.963	75.23	TIGR00756	PS51375	PF01535, PF13041		140.6	ND	OTHER (0.994163)
Cluster-46512.125277	AaPPR212	OM156624	-	450	P	P	8	10-P-P-P-P-P-P-P-P-135	C	XP_008807161.2	pentatricopeptide repeat-containing protein At1g30610, chloroplastic	Phoenix dactylifera	0	78.815	87.47	TIGR00756	PS51375	PF01535, PF13812		129.8	none (0,94)	OTHER (0.99888)
Cluster-46512.125522	AaPPR213	OM157425	-	252	P	P	4	90-P-P-P-P-3	3P	XP_020252754.1	pentatricopeptide repeat-containing protein At3g54980, mitochondrial	Asparagus officinalis	2.35e-105	66.016	80.08	TIGR00756	PS51375	PF01535		102.7	possibly mitochondrial (0,23)	mTP (0.680132)
Cluster-46512.125568	AaPPR214	OM156625	-	184	P	P	4	P-P-P-P-50	3P	XP_020274583.1	pentatricopeptide repeat-containing protein At1g01970	Asparagus officinalis	2.14e-91	75.581	88.95	TIGR00756	PS51375	PF17177		86.2	possibly mitochondrial (0,29)	OTHER (0.969481)
Cluster-46512.100231	AaPPR215	OM156626	+	461	P	P	11	23-P-Pi-P-P-P-Pi-Pi-P-P-P-P-48	5P	XP_020241429.1	pentatricopeptide repeat-containing protein At1g07590, mitochondrial	Asparagus officinalis	0	88.478	95.87	TIGR00756	PS51375	PF01535, PF13041		166.3	ND	OTHER (0.972245)
Cluster-46512.125674	AaPPR216	OM156627	-	472	PLS	DYW	3	164-S1-P2-106-DYW	5P	XP_020674384.2	pentatricopeptide repeat-containing protein At2g15690, mitochondrial	Dendrobium catenatum	0	63.535	76.96	TIGR00756	PS51375	PF01535, PF13041, PF14432		87.9	ND	OTHER (0.999963)
Cluster-46512.125695	AaPPR217	OM157426	-	129	P	P	3	19-P-P-P-6	5P	XP_020271693.1	pentatricopeptide repeat-containing protein At2g30780, partial	Asparagus officinalis	5.48e-64	74.603	86.51	TIGR00756	PS51375	PF13041		52.4	ND	OTHER (0.996785)
Cluster-46512.125761	AaPPR218	OM156628	+	298	P	P	8	5-P-Pi-P-P-P-P-P-P-12	I	XP_029116322.1	pentatricopeptide repeat-containing protein At4g31850, chloroplastic isoform X2	Elaeis guineensis	1.47e-157	72.635	86.82	TIGR00756	PS51375	PF01535, PF12854, PF13041		999	ND	OTHER (0.995918)
Cluster-46512.125911	AaPPR219	OM156629	-	536	P	P	15	9-P-P-P-P-P-P-P-P-P-P-P-P-P-Pi-P-3	C	XP_020252590.1	pentatricopeptide repeat-containing protein At3g53700, chloroplastic	Asparagus officinalis	0	88.015	94.76	TIGR00756	PS51375	PF12854, PF13041		999	none (0,99)	OTHER (0.996374)
Cluster-46512.126056	AaPPR220	OM157427	+	545	P	P	10	24-P-P-P-P-P-P-P-P-P-P-158	5P	XP_020266616.1	pentatricopeptide repeat-containing protein At3g49240	Asparagus officinalis	0	75.365	82.66	TIGR00756	PS51375	PF01535, PF13041, PF13812		269	ND	mTP (0.509195)
Cluster-46512.126196	AaPPR221	OM157428	-	880	PLS	DYW	23	2-L1-S1i-P1-L1-S1-P1-L1-S1-P1-L1-S1-P1-L1-S1-P1-L1-S1-P2-L2-S2-E1-E2-DYW	C	XP_029117918.1	pentatricopeptide repeat-containing protein At2g13600	Elaeis guineensis	0	61.899	77.24	TIGR00756	PS51375	PF01535, PF13041, PF14432		348	none (0,95)	OTHER (0.6761)
Cluster-46512.126271	AaPPR222	OM157429	+	688	P	P	17	41-P-P-P-P-P-P-P-P-P-P-P-P-P-P-P-Pi-P-49	5P	XP_039125315.1	pentatricopeptide repeat-containing protein At1g74850, chloroplastic	Dioscorea cayenensis subsp. rotundata	0	80.854	91.16	TIGR00756	PS51375	PF01535, PF13041, PF13812		461.9	ND	OTHER (0.999362)
Cluster-46512.126453	AaPPR223	OM156630	+	431	P	P	5	98-P-P-P-P-P-157	C	XP_020276341.1	pentatricopeptide repeat-containing protein At2g17033	Asparagus officinalis	0	71.765	82.59	TIGR00756	PS51375, PS50828	PF01535	SM00463	78.4	plastid (0,97)	cTP (0.494843)
Cluster-46512.126638	AaPPR224	OM156631	+	714	P	P	10	185-P-P-P-P-P-P-P-P-P-P-175	C	XP_008786296.2	pentatricopeptide repeat-containing protein At5g46580, chloroplastic	Phoenix dactylifera	0	71.348	81.84	TIGR00756	PS51375, PS50828	PF01535, PF13041, PF17177	SM00463	999	plastid (0,91)	cTP (0.705655)
Cluster-46512.126829	AaPPR225	OM156632	+	251	P	P	7	8-P-P-P-P-P-P-P	C	XP_020272079.1	pentatricopeptide repeat-containing protein At1g10910, chloroplastic	Asparagus officinalis	1.35e-156	85.657	94.42	TIGR00756	PS51375	PF01535, PF13041, PF17177		154.9	none (0,99)	OTHER (0.99712)
Cluster-46512.127089	AaPPR226	OM157430	-	110	PLS	E2	3	S2-E1-E2-12	5P	XP_020256447.1	pentatricopeptide repeat-containing protein At1g28690, mitochondrial	Asparagus officinalis	9.92e-63	83.636	92.73					21	ND	OTHER (0.986897)
Cluster-46512.127090	AaPPR227	OM157431	-	110	PLS	E2	3	S2-E1-E2-12	5P	XP_020256447.1	pentatricopeptide repeat-containing protein At1g28690, mitochondrial	Asparagus officinalis	9.92e-63	83.636	92.73					21	ND	OTHER (0.986897)
Cluster-46512.127092	AaPPR228	OM157432	+	547	PLS	E2	13	59-S1-P1-L1-S1-SS-P1-L1-S1-P2-L2-S2-E1-E2-53	5P	XP_020252584.1	pentatricopeptide repeat-containing protein At5g42450, mitochondrial	Asparagus officinalis	0	77.401	87.19	TIGR00756	PS51375	PF01535, PF13041		999	ND	OTHER (0.878789)
Cluster-46512.127348	AaPPR229	OM157433	-	557	P	P	13	P-P-P-P-P-P-P-P-P-P-P-P-P-109	C	XP_020245613.1	pentatricopeptide repeat-containing protein At5g25630	Asparagus officinalis	0	80.251	87.25	TIGR00756	PS51375	PF13041		999	none (0,99)	OTHER (0.999478)
Cluster-46512.127481	AaPPR230	OM157434	-	365	P	P	9	10-P-Pi-P-P-P-P-P-P-P-35	C	XP_020257348.1	pentatricopeptide repeat-containing protein At4g39620, chloroplastic	Asparagus officinalis	0	87.293	93.09	TIGR00756	PS51375	PF01535, PF13041, PF13812		265.3	none (0,99)	OTHER (0.952333)
Cluster-46512.127521	AaPPR231	OM157435	-	441	P	P	5	237-P-Pi-P-P-P-32	5P	XP_020268282.1	pentatricopeptide repeat-containing protein At4g38150	Asparagus officinalis	0	69.713	78.33	TIGR00756	PS51375	PF01535, PF13041		999	ND	OTHER (0.975355)
Cluster-46512.127553	AaPPR232	OM156633	+	391	PLS	E+	9	17-P1-L1-S1-P2-L2-S2-E1-E2-E+	5P	XP_020247402.1	pentatricopeptide repeat-containing protein At1g31920	Asparagus officinalis	0	72.993	84.91	TIGR00756	PS51375	PF01535, PF13041, PF14432		162.8	ND	OTHER (0.936073)
Cluster-46512.127599(+)	AaPPR233	OM156634	+	390	P	P	9	84-P-P-Pi-P-P-P-P-P-P	5P	XP_020258345.1	pentatricopeptide repeat-containing protein At5g42310, mitochondrial, partial	Asparagus officinalis	0	86.242	94.63	TIGR00756	PS51375	PF01535, PF13041, PF13812		999	ND	OTHER (0.999602)
Cluster-46512.127599(-)	AaPPR234	OM157217	-	119	P	P	3	P-P-P	C	XP_020258345.1	pentatricopeptide repeat-containing protein At5g42310, mitochondrial, partial	Asparagus officinalis	1.59e-70	89.474	93.86	TIGR00756	PS51375	PF12854, PF13041		999	none (0,99)	OTHER (0.994264)
Cluster-46512.127644	AaPPR235	OM156635	+	183	PLS	PLS	5	P1-L1-S1-P1-L1-17	C	XP_020266842.1	pentatricopeptide repeat-containing protein At4g04370	Asparagus officinalis	3.14e-74	74.522	84.71	TIGR00756	PS51375	PF01535		51.1	possibly plastid (0,25)	OTHER (0.936523)
Cluster-46512.127701	AaPPR236	OM156636	+	229	P	P	6	P-P-P-P-P-P-27	5P	XP_010935506.1	pentatricopeptide repeat-containing protein At4g36680, mitochondrial	Elaeis guineensis	2.09e-85	58.333	76.32	TIGR00756	PS51375	PF01535, PF13041		130.4	ND	OTHER (0.994436)
Cluster-46512.127710	AaPPR237	OM157436	-	454	P	P	12	15-P-P-Pi-P-P-P-P-P-P-P-P-P-16	5P	XP_006372552.2	pentatricopeptide repeat-containing protein At5g12100, mitochondrial	Populus trichocarpa	8.94e-180	58.998	76.54	TIGR00756	PS51375	PF01535, PF12854, PF13041		999	ND	SP (0.361587)
Cluster-46512.127818	AaPPR238	OM156637	+	215	P	P	5	P-P-P-P-P-53	C	XP_020241453.1	pentatricopeptide repeat-containing protein PNM1, mitochondrial	Asparagus officinalis	1.14e-121	90.698	94.42	TIGR00756	PS51375	PF13041		86.1	none (0,99)	OTHER (0.999963)
Cluster-46512.127841	AaPPR239	OM157437	+	743	PLS	E2	19	53-L1-S1-P1-L1-S1-P1-L1-S1-P1-L1-S1-P1-L1-S1-P2-L2-S2-E1-E2-54	C	XP_020269011.1	pentatricopeptide repeat-containing protein At4g32430, mitochondrial	Asparagus officinalis	0	72.136	83.75	TIGR00756	PS51375	PF01535, PF13041		999	ER (0,90)	OTHER (0.681231)
Cluster-46512.128134	AaPPR240	OM157438	+	464	P	P	13	P-P-P-P-P-P-P-P-P-P-P-P-P-20	C	XP_010937580.1	pentatricopeptide repeat-containing protein At5g64320, mitochondrial	Elaeis guineensis	1.06e-177	53.564	67.41	TIGR00756	PS51375	PF01535, PF13041		269	possibly mitochondrial (0,40)	OTHER (0.910814)
Cluster-46512.128140	AaPPR241	OM156638	+	596	PLS	PLS	17	37-L1-S1-P1-L1-S1-P1-L1-S1-P1-L1-S1-P1i-L1-S1-P2-L2-S2	I	XP_026658760.2	pentatricopeptide repeat-containing protein At3g49170, chloroplastic	Phoenix dactylifera	0	66.426	81.77	TIGR00756	PS51375	PF01535, PF13041		999	ND	OTHER (0.933842)
Cluster-46512.128141	AaPPR242	OM156639	-	231	PLS	DYW	4	S2-E1-E2-DYW	5P	XP_019704543.1	pentatricopeptide repeat-containing protein At3g49170, chloroplastic	Elaeis guineensis	1.94e-130	76.19	87.88			PF01535, PF14432		20.9	ND	OTHER (0.999175)
Cluster-46512.128216	AaPPR243	OM156640	-	149	PLS	PLS	5	L1-S1-SS-SS-SS-9	C	XP_010931854.1	pentatricopeptide repeat-containing protein At3g29230	Elaeis guineensis	6.82e-50	59.854	75.18	TIGR00756	PS51375	PF01535		51.4	none (0,99)	OTHER (0.918824)
Cluster-46512.128417	AaPPR244	OM156641	+	299	PLS	PLS	9	S1-P1-L1-S1-P1-L1-S1-P2-L2	3P	XP_031738958.1	pentatricopeptide repeat-containing protein At1g08070, chloroplastic	Cucumis sativus	9.59e-98	51.301	71.75	TIGR00756	PS51375	PF01535, PF13041		164.3	none (0,97)	OTHER (0.999689)
Cluster-46512.128611	AaPPR245	OM156642	+	741	P	P	16	127-P-P-P-P-P-P-P-P-P-P-P-P-P-P-Pi-P-46	5P	XP_020274465.1	pentatricopeptide repeat-containing protein At2g37230	Asparagus officinalis	0	87.479	94.49	TIGR00756	PS51375	PF01535, PF13041		999	ND	mTP (0.506826)
Cluster-46512.128918	AaPPR246	OM156643	-	317	P	P	8	22-P-Pi-P-P-P-P-P-P-19	5P	XP_026657977.2	pentatricopeptide repeat-containing protein At2g17670	Phoenix dactylifera	6.54e-174	77.778	85.08	TIGR00756	PS51375	PF01535, PF12854, PF13041		206.4	ND	OTHER (0.997252)
Cluster-46512.129102	AaPPR247	OM156644	-	418	P	P	8	98-P-Pi-P-P-P-P-P-P-35	5P	XP_020273559.1	pentatricopeptide repeat-containing protein At5g57250, mitochondrial	Asparagus officinalis	6.23e-173	71.591	84.09	TIGR00756	PS51375	PF01535, PF12854, PF13041		202.2	ND	cTP (0.611166)
Cluster-46512.129149	AaPPR248	OM156645	+	481	P	P	8	139-P-Pi-Pi-P-Pi-P-P-P-53	5P	XP_008785622.2	pentatricopeptide repeat-containing protein PNM1, mitochondrial	Phoenix dactylifera	0	70.638	81.06	TIGR00756	PS51375	PF13041		117.6	ND	mTP (0.645874)
Cluster-46512.129277	AaPPR249	OM156646	-	158	PLS	E+	3	E1-E2-E+	C	XP_029120486.1	pentatricopeptide repeat-containing protein At5g66520	Elaeis guineensis	1.23e-77	74.839	85.16			PF14432		20.4	none (0,98)	OTHER (0.99677)
Cluster-46512.129558	AaPPR250	OM156647	+	508	PLS	DYW	12	1-L1-S1-SS-P1-L1-S1-P2-L2-S2-E1-E2-DYW	5P	XP_020691700.1	pentatricopeptide repeat-containing protein At5g66520	Dendrobium catenatum	0	67.191	77.21	TIGR00756	PS51375	PF01535, PF13041, PF14432		199.9	ND	OTHER (0.666252)
Cluster-46512.129565	AaPPR251	OM156648	+	688	P	P	17	41-P-P-P-P-P-P-P-P-P-P-P-P-P-P-P-Pi-P-49	5P	XP_039125315.1	pentatricopeptide repeat-containing protein At1g74850, chloroplastic	Dioscorea cayenensis subsp. rotundata	0	80.854	91.16	TIGR00756	PS51375	PF01535, PF13041, PF13812		461.9	ND	OTHER (0.999362)
Cluster-46512.129630	AaPPR252	OM157439	-	681	P	P	12	154-P-P-P-P-P-P-P-P-P-Pi-Pi-P-109	C	XP_020244604.1	pentatricopeptide repeat-containing protein At4g16390, chloroplastic	Asparagus officinalis	0	81.409	90.85	TIGR00756	PS51375, PS50828	PF01535, PF13812, PF17177	SM00463	999	plastid (0,78)	cTP (0.952456)
Cluster-46512.129776	AaPPR253	OM157440	+	468	PLS	E2	11	25-L1-S1-SS-49-P1-L1-S1-P2-L2-S2-E1-E2-25	C	XP_020261969.1	pentatricopeptide repeat-containing protein At1g71490 isoform X3	Asparagus officinalis	0	73.922	82.33	TIGR00756	PS51375	PF01535, PF13041		195	possibly mitochondrial (0,21)	OTHER (0.986345)
Cluster-46512.129909	AaPPR254	OM157441	-	484	P	P	13	9-P-P-P-P-P-P-P-P-P-P-P-P-P-20	C	XP_010938969.1	pentatricopeptide repeat-containing protein At2g16880	Elaeis guineensis	0	68.866	84.54	TIGR00756	PS51375	PF01535, PF12854, PF13041		999	none (0,94)	OTHER (0.973941)
Cluster-46512.129972	AaPPR255	OM157442	-	792	PLS	DYW	20	12-S1-P1-L1-S1-SS-SS-P1-L1-S1-SS-SS-P1-L1-S1-P2-L2-S2-E1-E2i-DYW	5P	XP_020269106.1	pentatricopeptide repeat-containing protein At1g19720	Asparagus officinalis	0	77.049	87.01	TIGR00756	PS51375	PF01535, PF13041, PF14432		999	ND	OTHER (0.999608)
Cluster-46512.130094	AaPPR256	OM157443	+	171	P	P	3	9-P-P-P-56	C	XP_010907599.1	pentatricopeptide repeat-containing protein At1g80270, mitochondrial	Elaeis guineensis	3.43e-100	81.871	94.15	TIGR00756	PS51375	PF01535		76.3	mitochondrial (0,69)	OTHER (0.959614)
Cluster-46512.130387	AaPPR257	OM157218	-	579	PLS	E2	14	41-P1-L1-S1-P1-L1-S1-P1-L1-S1-P2-L2-S2-E1-E2-61	5P	XP_010911356.1	pentatricopeptide repeat-containing protein At1g31430	Elaeis guineensis	0	72.105	84.56	TIGR00756	PS51375	PF01535, PF13041		999	ND	OTHER (0.858835)
Cluster-46512.130754	AaPPR258	OM157444	-	777	P	P	19	88-P-P-P-Pi-P-P-P-P-P-P-P-P-Pi-P-P-P-P-P-P-19	5P	XP_020265865.1	pentatricopeptide repeat-containing protein At2g18940, chloroplastic	Asparagus officinalis	0	77.792	86.86	TIGR00756	PS51375	PF01535, PF12854, PF13041, PF13812		999	ND	OTHER (0.995853)
Cluster-46512.130840	AaPPR259	OM157445	-	869	P	P	19	164-P-P-P-P-P-P-P-P-P-P-P-P-P-P-P-Pi-P-P-P-20	5P	XP_010914611.1	pentatricopeptide repeat-containing protein At5g65560	Elaeis guineensis	0	57.307	70.89	TIGR00756	PS51375	PF01535, PF12854, PF13041, PF17177		999	ND	OTHER (0.929617)
Cluster-46512.131182	AaPPR260	OM156649	-	398	P	P	10	11-P-P-P-P-Pi-P-P-P-P-P-30	5P	XP_039121421.1	pentatricopeptide repeat-containing protein At1g05600	Dioscorea cayenensis subsp. rotundata	2.97e-157	62.663	75.2	TIGR00756	PS51375	PF01535, PF12854, PF13041		199.1	ND	OTHER (0.63769)
Cluster-46512.131201	AaPPR261	OM157219	+	313	P	P	6	58-P-P-P-P-P-P-41	5P	XP_020273533.1	pentatricopeptide repeat-containing protein At5g66631	Asparagus officinalis	0	83.278	93.31	TIGR00756	PS51375	PF01535, PF13812		120.4	ND	OTHER (0.995194)
Cluster-46512.131380	AaPPR262	OM157446	-	326	P	P	9	5-P-P-P-P-P-P-P-P-P-8	5P	XP_020276597.1	pentatricopeptide repeat-containing protein At5g38730	Asparagus officinalis	0	85.846	92	TIGR00756	PS51375	PF13041, PF17177		999	ND	OTHER (0.931896)
Cluster-46512.131484	AaPPR263	OM157447	-	429	P	P	10	70-P-P-P-P-P-P-P-P-Pi-P-9	5P	XP_010918492.1	pentatricopeptide repeat-containing protein At2g20710, mitochondrial	Elaeis guineensis	3.68e-167	55.14	74.53	TIGR00756	PS51375	PF01535, PF13041		112.5	ND	OTHER (0.606457)
Cluster-46512.131598	AaPPR264	OM157448	-	463	P	P	10	15-P-P-P-P-P-P-P-P-P-P-98	C	XP_020277016.1	pentatricopeptide repeat-containing protein At3g04760, chloroplastic isoform X1	Asparagus officinalis	0	85.908	94.58	TIGR00756	PS51375	PF01535, PF13041, PF13812		999	none (0,99)	OTHER (0.99977)
Cluster-46512.131681	AaPPR265	OM157449	-	294	P	P	6	30-P-P-P-P-P-P-54	5P	XP_008808522.2	pentatricopeptide repeat-containing protein At3g14580, mitochondrial	Phoenix dactylifera	1.62e-143	75	86.51	TIGR00756	PS51375	PF01535, PF13041, PF13812		999	ND	OTHER (0.995197)
Cluster-46512.131789	AaPPR266	OM156650	-	523	P	P	10	107-P-P-Pi-P-P-P-P-Pi-P-P-70	5P	XP_029120557.1	pentatricopeptide repeat-containing protein At5g15010, mitochondrial	Elaeis guineensis	0	65.103	78.61	TIGR00756	PS51375	PF01535, PF13041		999	ND	OTHER (0.999605)
Cluster-46512.131973	AaPPR267	OM156651	+	313	P	P	6	58-P-P-P-P-P-P-41	5P	XP_020273533.1	pentatricopeptide repeat-containing protein At5g66631	Asparagus officinalis	0	83.278	93.31	TIGR00756	PS51375	PF01535, PF13812		120.4	ND	OTHER (0.995194)
Cluster-46512.132070	AaPPR268	OM156652	-	872	P	P	19	164-P-P-P-P-P-P-P-P-P-P-P-P-P-P-P-P-P-P-P-23	5P	XP_010914611.1	pentatricopeptide repeat-containing protein At5g65560	Elaeis guineensis	0	56.766	71.1	TIGR00756	PS51375	PF01535, PF12854, PF13041, PF17177		999	ND	OTHER (0.929617)
Cluster-46512.132126	AaPPR269	OM156653	-	309	P	P	8	P-P-P-P-P-P-Pi-P-11	C	XP_020246572.1	pentatricopeptide repeat-containing protein At3g48250, chloroplastic	Asparagus officinalis	0	80	89.03	TIGR00756	PS51375	PF12854		999	none (0,97)	OTHER (0.999828)
Cluster-46512.132219	AaPPR270	OM156654	+	100	P	P	3	P-P-P-21	C	XP_038983053.1	pentatricopeptide repeat-containing protein At2g15630, mitochondrial	Phoenix dactylifera	8.19e-45	71.277	84.04	TIGR00756	PS51375	PF12854, PF13041		80.1	none (0,99)	OTHER (0.981542)
Cluster-46512.132236	AaPPR271	OM156655	-	613	P	P	14	13-P-P-P-P-P-P-P-P-P-P-P-86-P-P-P-24	C	XP_038975938.1	pentatricopeptide repeat-containing protein At5g65560	Phoenix dactylifera	0	54.344	69.85	TIGR00756	PS51375	PF01535, PF13041, PF17177		999	none (0,99)	OTHER (0.999086)
Cluster-46512.132461	AaPPR272	OM157450	+	426	P	P	11	P-P-P-P-P-P-P-P-P-P-P-20	5P	XP_038983053.1	pentatricopeptide repeat-containing protein At2g15630, mitochondrial	Phoenix dactylifera	0	74.94	87.35	TIGR00756	PS51375	PF13041		999	ND	OTHER (0.998502)
Cluster-46512.101552	AaPPR273	OM157451	+	543	PLS	E2	14	16-P1-L1-S1-P1-L1-S1-P1-L1-S1-P2-L2-S2-E1-E2-52	5P	XP_020260632.1	pentatricopeptide repeat-containing protein At5g27110	Asparagus officinalis	0	77.737	86.46	TIGR00756	PS51375	PF01535, PF13041		999	ND	OTHER (0.999669)
Cluster-46512.132513	AaPPR274	OM156656	-	584	P	P	9	52-P-Pi-P-P-P-P-Pi-P-P-197	C	XP_020274262.1	pentatricopeptide repeat-containing protein At5g02830, chloroplastic isoform X2	Asparagus officinalis	0	80.651	90.41	TIGR00756	PS51375	PF01535, PF13041, PF13812, PF17177		999	none (0,97)	OTHER (0.997976)
Cluster-46512.132518	AaPPR275	OM156657	-	441	P	P	5	9-P-157-P-47-P-P-P-52	C	XP_020242985.1	pentatricopeptide repeat-containing protein At1g26460, mitochondrial	Asparagus officinalis	0	84.163	92.53	TIGR00756	PS51375	PF13041, PF13812		129.5	none (0,97)	OTHER (0.999951)
Cluster-46512.132662	AaPPR276	OM156658	-	467	P	P	6	241-P-P-P-P-P-P	5P	XP_020257944.1	pentatricopeptide repeat-containing protein At5g67570, chloroplastic	Asparagus officinalis	0	77.489	87.01	TIGR00756	PS51375	PF01535, PF13812		113.2	ND	OTHER (0.999034)
Cluster-46512.132665	AaPPR277	OM157452	-	337	P	P	8	P-P-P-P-P-P-P-P-54	3P	XP_020252315.1	pentatricopeptide repeat-containing protein At3g09650, chloroplastic	Asparagus officinalis	0	90.237	95.27	TIGR00756	PS51375	PF01535, PF13041		999	none (0,98)	OTHER (0.999395)
Cluster-46512.132715	AaPPR278	OM156659	+	365	P	P	10	5-P-P-P-P-P-P-P-P-P-P-8	5P	XP_020253832.1	pentatricopeptide repeat-containing protein At3g18020, partial	Asparagus officinalis	0	79.666	87.47	TIGR00756	PS51375	PF01535, PF13041, PF13812		288.3	ND	OTHER (0.959411)
Cluster-46512.132716	AaPPR279	OM157453	+	365	P	P	10	5-P-P-P-P-P-P-P-P-P-P-8	5P	XP_020253832.1	pentatricopeptide repeat-containing protein At3g18020, partial	Asparagus officinalis	0	79.666	87.47	TIGR00756	PS51375	PF01535, PF13041, PF13812		288.3	ND	OTHER (0.959411)
Cluster-46512.132750	AaPPR280	OM157454	-	681	P	P	12	154-P-P-P-P-P-P-P-P-P-Pi-Pi-P-109	C	XP_020244604.1	pentatricopeptide repeat-containing protein At4g16390, chloroplastic	Asparagus officinalis	0	81.109	90.55	TIGR00756	PS51375, PS50828	PF01535, PF13812, PF17177	SM00463	999	plastid (0,78)	cTP (0.952456)
Cluster-46512.132790	AaPPR281	OM157455	-	549	P	P	11	150-P-Pi-P-P-P-P-P-P-P-P-P-9	5P	XP_020249673.1	pentatricopeptide repeat-containing protein At1g02150	Asparagus officinalis	0	79.01	89.7	TIGR00756	PS51375	PF01535, PF13812		154.6	ND	cTP (0.836753)
Cluster-46512.133143	AaPPR282	OM157456	+	609	PLS	E+	15	69-SS-SSi-SS-SS-SS-SS-P1-L1-S1-P2-L2-S2-E1-E2-E+	5P	XP_020277011.1	pentatricopeptide repeat-containing protein At4g16835, mitochondrial	Asparagus officinalis	0	78.826	88.61	TIGR00756	PS51375	PF01535, PF12854, PF13041, PF14432		999	ND	OTHER (0.997576)
Cluster-46512.133191	AaPPR283	OM157457	-	124	P	P	3	11-P-P-P-6	5P	XP_039121421.1	pentatricopeptide repeat-containing protein At1g05600	Dioscorea cayenensis subsp. rotundata	1.43e-32	62.037	74.07	TIGR00756	PS51375	PF13041		68.2	ND	SP (0.541551)
Cluster-46512.133197	AaPPR284	OM157458	-	413	P	P	9	74-P-P-P-P-P-P-Pi-P-P-27	5P	XP_010904986.1	pentatricopeptide repeat-containing protein At1g80550, mitochondrial	Elaeis guineensis	0	67.327	80.2	TIGR00756	PS51375	PF01535, PF13041		999	ND	OTHER (0.997433)
Cluster-46512.133199	AaPPR285	OM157459	-	698	P	P	18	38-P-P-P-P-P-P-P-P-P-P-P-P-P-P-P-P-P-P-19	5P	XP_017700472.2	pentatricopeptide repeat-containing protein At1g79540	Phoenix dactylifera	0	65.23	78.02	TIGR00756	PS51375	PF01535, PF13041		999	ND	mTP (0.961038)
Cluster-46512.133200	AaPPR286	OM156660	-	698	P	P	18	38-P-P-P-P-P-P-P-P-P-P-P-P-P-P-P-P-P-P-19	5P	XP_017700472.2	pentatricopeptide repeat-containing protein At1g79540	Phoenix dactylifera	0	65.23	78.02	TIGR00756	PS51375	PF01535, PF13041		999	ND	mTP (0.961038)
Cluster-46512.133424	AaPPR287	OM156661	-	539	P	P	14	40-P-P-P-P-P-P-P-P-P-P-P-P-P-P-10	5P	XP_010917143.1	pentatricopeptide repeat-containing protein At1g09900	Elaeis guineensis	0	70.945	80.93	TIGR00756	PS51375	PF01535, PF12854, PF13041		999	ND	OTHER (0.828173)
Cluster-46512.133440(-2)	AaPPR288	OM156662	-	232	P	P	6	P-P-P-P-P-P-16	C	NP_001151863.2	rf1 protein	Zea mays	2.12e-95	55.882	77.31	TIGR00756	PS51375	PF12854, PF13041		999	none (0,96)	OTHER (0.869543)
Cluster-46512.133440(-1)	AaPPR289	OM156663	-	341	PLS	PLS	9	L1-S1-P1-L1-S1-P1-L1-S1i-P1-28	C	XP_020268536.1	pentatricopeptide repeat-containing protein At3g58590	Asparagus officinalis	5.18e-179	75.904	86.75	TIGR00756	PS51375	PF01535, PF13041		999	none (0,98)	OTHER (0.974487)
Cluster-46512.133802	AaPPR290	OM156664	+	364	P	P	9	15-P-P-P-P-Pi-P-P-P-P-30	C	XP_010905883.1	pentatricopeptide repeat-containing protein At1g77360, mitochondrial	Elaeis guineensis	1.91e-157	59.504	73.83	TIGR00756	PS51375	PF01535		110.3	mitochondrial (0,55)	mTP (0.373118)
Cluster-46512.133904	AaPPR291	OM156665	+	224	P	P	5	50-P-P-P-Pi-P	C	XP_020252590.1	pentatricopeptide repeat-containing protein At3g53700, chloroplastic	Asparagus officinalis	3.68e-112	72.768	86.61	TIGR00756	PS51375	PF13041		63.9	possibly mitochondrial (0,33)	cTP (0.872299)
Cluster-46512.133966	AaPPR292	OM157460	-	633	P	P	13	69-P-P-P-P-P-P-P-P-P-P-P-P-P-109	C	XP_020245613.1	pentatricopeptide repeat-containing protein At5g25630	Asparagus officinalis	0	77.129	84.7	TIGR00756	PS51375	PF13041		999	none (0,97)	OTHER (0.999725)
Cluster-24029.0	AaPPR293	OM157461	-	171	PLS	PLS	6	P1-L1-S1-SS-SS-P1	I	XP_019707645.1	pentatricopeptide repeat-containing protein At5g08510	Elaeis guineensis	6.23e-71	61.143	75.43	TIGR00756	PS51375	PF01535		72.3	ND	OTHER (0.923383)
Cluster-46512.134237	AaPPR294	OM156666	-	793	PLS	DYW	18	81-P1-L1-S1-P1-L1-S1-P1-L1-S1-P1-L1-S1-P2-L2-S2-E1-E2-DYW	C	XP_020261675.1	pentatricopeptide repeat-containing protein At4g35130, chloroplastic	Asparagus officinalis	0	74.023	84.74	TIGR00756	PS51375	PF01535, PF13041, PF14432		325.1	plastid (0,86)	cTP (0.988445)
Cluster-46512.134240	AaPPR295	OM157462	-	311	P	P	8	13-P-P-P-P-P-P-P-P-13	5P	XP_010906102.1	pentatricopeptide repeat-containing protein At1g61870, mitochondrial	Elaeis guineensis	5.14e-132	57.692	78.53	TIGR00756	PS51375	PF01535, PF12854, PF13812		153.6	ND	OTHER (0.998268)
Cluster-46512.134274	AaPPR296	OM157463	-	311	P	P	8	13-P-P-P-P-P-P-P-P-13	5P	XP_010906102.1	pentatricopeptide repeat-containing protein At1g61870, mitochondrial	Elaeis guineensis	5.14e-132	57.692	78.53	TIGR00756	PS51375	PF01535, PF12854, PF13812		153.6	ND	OTHER (0.998268)
Cluster-46512.134292	AaPPR297	OM157464	-	129	P	P	3	19-P-P-P-6	5P	XP_020271693.1	pentatricopeptide repeat-containing protein At2g30780, partial	Asparagus officinalis	1.45e-66	76.984	87.3	TIGR00756	PS51375	PF01535, PF13041		53.9	ND	OTHER (0.997763)
Cluster-46512.134296	AaPPR298	OM156667	+	463	PLS	E2	12	19-P1-25-L1-S1-SS-P1-L1-S1-P2-L2-S2-E1-E2-15	3P	XP_029116651.1	pentatricopeptide repeat-containing protein At5g66520	Elaeis guineensis	0	70.11	81.76	TIGR00756	PS51375	PF01535, PF13041		999	none (0,89)	OTHER (0.762753)
Cluster-46512.134300	AaPPR299	OM156668	-	129	PLS	DYW	1	DYW	5P	XP_008390483.1	pentatricopeptide repeat-containing protein At5g66520	Malus domestica	2.6e-73	79.845	90.7			PF14432		2.3	ND	OTHER (0.999847)
Cluster-46512.134310	AaPPR300	OM157220	+	540	P	P	12	8-P-P-Pi-Pi-P-P-P-P-P-P-P-P-111	C	XP_020272079.1	pentatricopeptide repeat-containing protein At1g10910, chloroplastic	Asparagus officinalis	0	85	92.41	TIGR00756	PS51375	PF01535, PF13041, PF17177		277.6	none (0,95)	OTHER (0.990291)
Cluster-46512.134363(-3)	AaPPR301	OM157221	-	222	PLS	E2	5	P2-L2-S2-E1-E2-53	C	XP_020276717.1	pentatricopeptide repeat-containing protein At1g06143	Asparagus officinalis	7.72e-89	63.111	76.44	TIGR00756		PF01535		44.6	none (0,98)	OTHER (0.999507)
Cluster-46512.134363(-1)	AaPPR302	OM157465	-	189	PLS	PLS	4	41-SS-SS-P2-L2-15	5P	XP_020276717.1	pentatricopeptide repeat-containing protein At1g06143	Asparagus officinalis	2.16e-97	74.211	84.74	TIGR00756	PS51375	PF01535, PF13041		999	ND	OTHER (0.971655)
Cluster-46512.134385	AaPPR303	OM157466	+	274	P	P	7	19-P-P-P-P-P-P-P-8	C	XP_020253832.1	pentatricopeptide repeat-containing protein At3g18020, partial	Asparagus officinalis	8.04e-147	75.646	84.5	TIGR00756	PS51375	PF13041, PF13812		215	none (0,90)	OTHER (0.999575)
Cluster-46512.134416	AaPPR304	OM157467	+	464	P	P	13	P-P-P-P-P-P-P-P-P-P-P-P-P-20	C	XP_010937580.1	pentatricopeptide repeat-containing protein At5g64320, mitochondrial	Elaeis guineensis	1.06e-177	53.564	67.41	TIGR00756	PS51375	PF01535, PF13041		269	possibly mitochondrial (0,40)	OTHER (0.910814)
Cluster-46512.134630	AaPPR305	OM156669	-	665	PLS	E2	19	13-L1-S1-P1-L1-S1-P1-L1-S1-P1-L1-S1-P1-L1-S1-P2-L2-S2-E1-E2-12	C	XP_020260616.1	pentatricopeptide repeat-containing protein At5g39350	Asparagus officinalis	0	78.215	87.44	TIGR00756	PS51375	PF01535, PF13041		999	possibly mitochondrial (0,27)	mTP (0.466718)
Cluster-46512.134747	AaPPR306	OM156670	-	311	P	P	8	13-P-P-P-P-P-P-P-P-13	5P	XP_010906102.1	pentatricopeptide repeat-containing protein At1g61870, mitochondrial	Elaeis guineensis	2.03e-131	57.372	78.21	TIGR00756	PS51375	PF01535, PF12854, PF13812		154.6	ND	OTHER (0.998268)
Cluster-46512.13481	AaPPR307	OM157945	-	622	PLS	PLS	17	40-P1-L1-S1-P1-L1-S1-P1-L1-S1-P1-L1i-S1-P1-L1-S1-P2-L2-7	3P	XP_020247743.1	pentatricopeptide repeat-containing protein At2g27610	Asparagus officinalis	0	73.248	85.19	TIGR00756	PS51375	PF01535, PF13041		999	none (0,87)	OTHER (0.976153)
Cluster-46512.134981	AaPPR308	OM156671	+	605	PLS	E2	15	48-L1-S1i-P1-L1-S1-SS-SS-P1-L1-S1-P2-L2-S2-E1-E2-49	5P	XP_012084061.1	pentatricopeptide repeat-containing protein At5g66520	Jatropha curcas	0	54.246	72.44	TIGR00756	PS51375	PF01535, PF13041		999	ND	SP (0.646393)
Cluster-46512.135134	AaPPR309	OM157468	+	622	P	P	11	211-P-P-P-P-P-P-P-P-P-P-P-28	5P	XP_029120420.1	pentatricopeptide repeat-containing protein At3g62470, mitochondrial	Elaeis guineensis	0	71.91	83.71	TIGR00756	PS51375	PF01535, PF13041, PF13812		277	ND	OTHER (0.706739)
Cluster-46512.135317	AaPPR310	OM157946	+	155	P	P	4	P-P-P-P-15	C	XP_039125315.1	pentatricopeptide repeat-containing protein At1g74850, chloroplastic	Dioscorea cayenensis subsp. rotundata	4.98e-72	76.812	90.58	TIGR00756	PS51375	PF01535		125.9	none (0,96)	OTHER (0.994989)
Cluster-46512.135650	AaPPR311	OM157469	-	478	P	P	12	57-P-P-P-P-P-P-P-P-P-P-P-P	3P	XP_017700472.2	pentatricopeptide repeat-containing protein At1g79540	Phoenix dactylifera	0	66.901	80.05	TIGR00756	PS51375	PF01535, PF13041		999	none (0,97)	OTHER (0.988939)
Cluster-46512.135786	AaPPR312	OM156672	-	773	P	P	20	53-P-P-P-P-Pi-P-P-P-P-P-P-P-P-P-P-P-Pi-Pi-P-P-10	5P	XP_008788703.2	pentatricopeptide repeat-containing protein At1g71210, mitochondrial	Phoenix dactylifera	0	60.052	74.8	TIGR00756	PS51375	PF01535, PF12854, PF13041		361.3	ND	mTP (0.763359)
Cluster-46512.135788	AaPPR313	OM157222	+	464	P	P	13	P-P-P-P-P-P-P-P-P-P-P-P-P-20	C	XP_010937580.1	pentatricopeptide repeat-containing protein At5g64320, mitochondrial	Elaeis guineensis	1.06e-177	53.564	67.41	TIGR00756	PS51375	PF01535, PF13041		269	possibly mitochondrial (0,40)	OTHER (0.910814)
Cluster-46512.135815	AaPPR314	OM156673	+	660	PLS	E2	18	39-SS-SS-SS-SS-SS-SS-SS-SS-SS-SS-P1-L1-S1-P2-L2-S2-E1-E2-43	C	XP_020694346.1	pentatricopeptide repeat-containing protein At4g02750	Dendrobium catenatum	0	64.414	81.08	TIGR00756	PS51375	PF01535, PF13041		999	mitochondrial (0,86)	mTP (0.955749)
Cluster-46512.135857	AaPPR315	OM156674	-	606	PLS	PLS	16	S1-P1-L1-S1-P1-L1-S1-P1-L1-71-S1-P1-L1-S1-P1-L1-S1-12	C	XP_003575063.1	pentatricopeptide repeat-containing protein At4g39530	Brachypodium distachyon	0	50.164	67.87	TIGR00756	PS51375	PF01535, PF13041		258.5	none (0,96)	OTHER (0.999907)
Cluster-46512.135996	AaPPR316	OM157947	-	415	P	P	11	25-P-P-P-P-P-P-P-P-P-P-P-2	5P	XP_020274854.1	pentatricopeptide repeat-containing protein At3g06430, chloroplastic	Asparagus officinalis	0	84.541	93.48	TIGR00756	PS51375	PF01535, PF13041, PF13812		288.4	ND	OTHER (0.98527)
Cluster-46512.136069	AaPPR317	OM156675	+	493	P	P	6	263-P-Pi-P-P-P-P-18	C	XP_020261606.1	pentatricopeptide repeat-containing protein At2g01860	Asparagus officinalis	0	77.664	87.09		PS51375	PF13812		97.2	none (0,80)	OTHER (0.969019)
Cluster-46512.136130	AaPPR318	OM157470	+	405	PLS	PLS	12	11-L1-S1i-P1-L1-S1-P1-L1-S1-P1-L1-S1-SS	3P	XP_007220035.1	pentatricopeptide repeat-containing protein At1g08070, chloroplastic	Prunus persica	2.13e-137	53.086	67.41	TIGR00756	PS51375	PF01535, PF13041		999	possibly plastid (0,36)	OTHER (0.387973)
Cluster-46512.136132	AaPPR319	OM157471	-	210	PLS	E2	4	13-L2-S2-E1-E2-61	5P	XP_039167080.1	pentatricopeptide repeat-containing protein At1g08070, chloroplastic	Eucalyptus grandis	1.42e-82	60.622	77.72			PF01535		71.7	ND	OTHER (0.953668)
Cluster-46512.136135	AaPPR320	OM157472	-	273	PLS	E2	7	L1-S1-P2-L2i-S2-E1-E2-47	5P	XP_008800272.2	pentatricopeptide repeat-containing protein At1g05750, chloroplastic	Phoenix dactylifera	4.11e-128	68.889	81.85	TIGR00756	PS51375	PF01535, PF13041		97.3	ND	OTHER (0.83844)
Cluster-46512.136196	AaPPR321	OM157473	+	970	P	P	21	237-P-P-P-P-P-P-P-P-Pi-P-P-P-P-P-P-P-P-P-P-P-P	C	XP_020268608.1	pentatricopeptide repeat-containing protein At4g30825, chloroplastic	Asparagus officinalis	0	77.984	87.76	TIGR00756	PS51375	PF01535, PF13041, PF13812, PF17177		999	plastid (0,49)	OTHER (0.991716)
Cluster-46512.136197	AaPPR322	OM157474	+	970	P	P	21	237-P-P-P-P-P-P-P-P-Pi-P-P-P-P-P-P-P-P-P-P-P-P	C	XP_020268608.1	pentatricopeptide repeat-containing protein At4g30825, chloroplastic	Asparagus officinalis	0	77.984	87.76	TIGR00756	PS51375	PF01535, PF13041, PF13812, PF17177		999	plastid (0,49)	OTHER (0.991716)
Cluster-46512.136294	AaPPR323	OM156676	+	316	P	P	7	42-P-Pi-P-P-P-P-P-32	C	XP_019702351.1	pentatricopeptide repeat-containing protein At1g62720 isoform X1	Elaeis guineensis	9.65e-94	57.377	75.82	TIGR00756	PS51375	PF12854, PF13041		136.5	mitochondrial (0,83)	OTHER (0.493394)
Cluster-46512.136320	AaPPR324	OM156677	-	308	PLS	E2	7	17-L1-S1-P2-L2i-S2-E1-E2-47	C	XP_008800272.2	pentatricopeptide repeat-containing protein At1g05750, chloroplastic	Phoenix dactylifera	1.39e-142	66.885	80.98	TIGR00756	PS51375, PS51257	PF01535, PF13041		110.3	none (0,95)	OTHER (0.997708)
Cluster-46512.136454	AaPPR325	OM157223	+	295	P	P	9	P-P-P-P-P-P-P-P-P-6	3P	XP_026660574.2	pentatricopeptide repeat-containing protein At5g02860	Phoenix dactylifera	6.15e-174	82.313	89.46	TIGR00756	PS51375	PF13041, PF13812		999	none (0,99)	OTHER (0.999527)
Cluster-46512.136492	AaPPR326	OM156678	-	613	P	P	14	13-P-P-P-P-P-P-P-P-P-P-P-86-P-P-P-24	C	XP_038975938.1	pentatricopeptide repeat-containing protein At5g65560	Phoenix dactylifera	0	54.174	69.68	TIGR00756	PS51375	PF01535, PF13041, PF17177		999	none (0,99)	OTHER (0.999086)
Cluster-46512.136522	AaPPR327	OM156679	+	292	P	P	8	P-P-P-P-P-P-P-P-31	5P	XP_010937264.1	pentatricopeptide repeat-containing protein At5g24830	Elaeis guineensis	5.82e-113	58.392	74.83	TIGR00756	PS51375	PF01535, PF13041		999	ND	OTHER (0.947618)
Cluster-46512.136620	AaPPR328	OM156680	-	435	P	P	10	1-P-Pi-P-P-P-P-Pi-P-P-P-86	5P	XP_008796719.1	pentatricopeptide repeat-containing protein At2g20710, mitochondrial	Phoenix dactylifera	2.06e-166	55.245	73.19	TIGR00756	PS51375	PF01535, PF13041		999	ND	OTHER (0.555612)
Cluster-46512.136622	AaPPR329	OM156681	-	435	P	P	10	1-P-Pi-P-P-P-P-Pi-P-P-P-86	5P	XP_008796719.1	pentatricopeptide repeat-containing protein At2g20710, mitochondrial	Phoenix dactylifera	2.78e-167	55.478	73.43	TIGR00756	PS51375	PF01535, PF13041		999	ND	OTHER (0.555612)
Cluster-46512.136694	AaPPR330	OM156682	+	203	PLS	PLS	6	9-L1-S1-P1-L1-S1-P1	C	XP_020273808.1	pentatricopeptide repeat-containing protein At3g49740	Asparagus officinalis	3.95e-96	68.473	83.25	TIGR00756	PS51375	PF01535		61.7	none (0,95)	OTHER (0.939852)
Cluster-46512.136740	AaPPR331	OM156683	-	523	P	P	10	107-P-P-Pi-P-P-P-P-Pi-P-P-70	5P	XP_029120557.1	pentatricopeptide repeat-containing protein At5g15010, mitochondrial	Elaeis guineensis	0	65.103	78.61	TIGR00756	PS51375	PF01535, PF13041		999	ND	OTHER (0.999605)
Cluster-46512.136741	AaPPR332	OM157475	-	523	P	P	10	107-P-P-Pi-P-P-P-P-Pi-P-P-70	5P	XP_029120557.1	pentatricopeptide repeat-containing protein At5g15010, mitochondrial	Elaeis guineensis	0	65.103	78.61	TIGR00756	PS51375	PF01535, PF13041		999	ND	OTHER (0.999605)
Cluster-46512.136842	AaPPR333	OM157476	-	255	P	P	6	P-P-P-P-P-P-51	3P	XP_020422640.1	pentatricopeptide repeat-containing protein At5g41170, mitochondrial	Prunus persica	6.95e-104	56.471	77.25	TIGR00756	PS51375	PF12854, PF13041		207.6	none (0,97)	OTHER (0.999197)
Cluster-46512.136989	AaPPR334	OM156684	-	347	P	P	6	P-P-P-P-P-P-134	C	XP_008807161.2	pentatricopeptide repeat-containing protein At1g30610, chloroplastic	Phoenix dactylifera	0	72.093	81.69	TIGR00756	PS51375	PF01535, PF13041		90.6	none (0,90)	OTHER (0.999763)
Cluster-46512.137137	AaPPR335	OM156685	+	485	P	P	13	4-P-P-P-P-P-P-P-P-P-P-P-P-P-28	5P	XP_019702351.1	pentatricopeptide repeat-containing protein At1g62720 isoform X1	Elaeis guineensis	0	55.691	72.36	TIGR00756	PS51375	PF01535, PF12854, PF13041, PF13812		360	ND	OTHER (0.936673)
Cluster-46512.137226	AaPPR336	OM157477	-	709	P	P	18	85-P-P-P-P-P-P-P-Pi-P-P-P-P-P-P-P-P-P-P	5P	XP_029120603.1	pentatricopeptide repeat-containing protein At4g19440, chloroplastic	Elaeis guineensis	0	60	76.53	TIGR00756	PS51375	PF01535, PF13041		999	ND	OTHER (0.862931)
Cluster-46512.137406	AaPPR337	OM157478	+	512	P	P	8	131-P-P-P-P-Pi-P-P-P-59	C	XP_038972434.1	pentatricopeptide repeat-containing protein At5g61370, mitochondrial	Phoenix dactylifera	1.26e-171	56.082	71.13	TIGR00756		PF01535, PF13812		135.5	possibly mitochondrial (0,48)	mTP (0.537605)
Cluster-46512.137517	AaPPR338	OM157479	-	390	PLS	E2	9	30-SS-P1-L1-S1-P2-L2-S2-E1-E2-57	5P	XP_020578844.1	pentatricopeptide repeat-containing protein At2g45350, chloroplastic isoform X1	Phalaenopsis equestris	4.61e-154	56.417	74.6	TIGR00756	PS51375	PF01535, PF12854, PF13041		207.5	ND	OTHER (0.952592)
Cluster-46512.137655	AaPPR339	OM157480	+	396	P	P	8	113-P-P-P-P-P-P-P-P-4	C	XP_010909909.2	pentatricopeptide repeat-containing protein At1g55890, mitochondrial	Elaeis guineensis	1.96e-147	57.297	74.05	TIGR00756	PS51375	PF01535, PF13041, PF13812		999	mitochondrial (0,87)	mTP (0.713537)
Cluster-46512.137656	AaPPR340	OM157481	-	472	PLS	DYW	3	164-S1-P2-106-DYW	5P	XP_020674384.2	pentatricopeptide repeat-containing protein At2g15690, mitochondrial	Dendrobium catenatum	0	63.758	77.18	TIGR00756	PS51375	PF01535, PF13041, PF14432		87.9	ND	OTHER (0.999963)
Cluster-46512.137856	AaPPR341	OM157482	+	174	PLS	PLS	5	10-L1-S1-P1i-L1-S1	C	XP_020247400.1	pentatricopeptide repeat-containing protein DOT4, chloroplastic	Asparagus officinalis	3.19e-84	71.839	84.48	TIGR00756	PS51375	PF01535, PF13041		59.2	none (0,98)	OTHER (0.99774)
Cluster-46512.137945	AaPPR342	OM157483	+	674	PLS	DYW	16	36-SS-P1-L1-S1-P1-L1-S1-P1-L1-S1-P2-L2-S2-E1-E2-DYW	C	XP_008784571.2	pentatricopeptide repeat-containing protein At1g18485	Phoenix dactylifera	0	69.074	82.73	TIGR00756	PS51375	PF01535, PF13041, PF14432		999	none (0,99)	OTHER (0.999784)
Cluster-46512.137970	AaPPR343	OM157484	-	469	PLS	E2	12	13-L1-S1-SS-SS-P1-L1-S1-P2-L2i-S2-E1-E2-55	5P	XP_020276717.1	pentatricopeptide repeat-containing protein At1g06143	Asparagus officinalis	0	69.379	82.44	TIGR00756	PS51375	PF01535, PF13041		999	ND	OTHER (0.627429)
Cluster-46512.138056	AaPPR344	OM157485	-	890	P	P	10	376-P-P-P-P-P-P-P-P-P-P-135	C	XP_010926893.1	pentatricopeptide repeat-containing protein At1g30610, chloroplastic	Elaeis guineensis	0	76.246	86.88	TIGR00756	PS51375	PF01535, PF13812		153.6	none (0,99)	OTHER (0.999946)
Cluster-46512.138210	AaPPR345	OM157486	-	552	P	P	14	65-P-P-P-P-P-P-P-P-P-P-P-P-Pi-P-1	C	XP_010906516.1	pentatricopeptide repeat-containing protein At5g16640, mitochondrial	Elaeis guineensis	0	63.178	76.45	TIGR00756	PS51375	PF12854, PF13041		342.8	mitochondrial (0,62)	mTP (0.97926)
Cluster-46512.138317	AaPPR346	OM157224	-	352	PLS	PLS	11	5-SS-P1-L1-S1-P1-L1-S1-P1-L1-S1-P2	I	XP_020245858.1	pentatricopeptide repeat-containing protein At4g39530	Asparagus officinalis	0	79.83	90.34	TIGR00756	PS51375	PF01535, PF12854, PF13041		999	ND	OTHER (0.868917)
Cluster-46512.138383	AaPPR347	OM157948	-	229	P	P	7	P-P-P-P-P-P-P-3	5P	XP_020258142.1	pentatricopeptide repeat-containing protein At5g01110	Asparagus officinalis	1.36e-132	78.166	88.21	TIGR00756	PS51375	PF01535, PF12854, PF13041		999	ND	OTHER (0.9997)
Cluster-46512.138384	AaPPR348	OM157487	-	293	P	P	8	P-P-P-P-P-P-P-P-19	3P	XP_020258142.1	pentatricopeptide repeat-containing protein At5g01110	Asparagus officinalis	2.17e-156	74.744	85.32	TIGR00756	PS51375	PF01535, PF12854, PF13041		999	none (0,93)	OTHER (0.999611)
Cluster-46512.138477	AaPPR349	OM157488	+	284	P	P	8	P-P-P-P-P-P-P-P-5	C	XP_008800829.1	pentatricopeptide repeat-containing protein At3g06920	Phoenix dactylifera	0	92.254	96.83	TIGR00756	PS51375	PF12854, PF13041		999	none (0,99)	OTHER (0.999785)
Cluster-46512.138527	AaPPR350	OM157489	-	224	PLS	PLS	6	46-SS-SS-SS-SS-SS-SS	3P	XP_019706490.1	pentatricopeptide repeat-containing protein At1g56690, mitochondrial	Elaeis guineensis	2.85e-104	66.518	78.57	TIGR00756	PS51375	PF01535, PF12854		999	mitochondrial (0,72)	OTHER (0.536853)
Cluster-46512.138532	AaPPR351	OM156686	+	859	P	P	9	236-P-176-P-P-P-P-Pi-P-P-106-P-30	C	XP_010906368.1	pentatricopeptide repeat-containing protein At4g04790, mitochondrial isoform X1	Elaeis guineensis	0	60.718	74.16	TIGR00756	PS51375	PF01535, PF17177		132.8	mitochondrial (0,53)	OTHER (0.816594)
Cluster-46512.138533	AaPPR352	OM156687	+	820	P	P	12	236-P-116-P-P-P-P-Pi-P-P-Pi-P-Pi-P-51	C	XP_010906368.1	pentatricopeptide repeat-containing protein At4g04790, mitochondrial isoform X1	Elaeis guineensis	0	52.854	66.1	TIGR00756	PS51375	PF01535, PF17177		139.9	mitochondrial (0,53)	OTHER (0.816594)
Cluster-46512.138542	AaPPR353	OM156688	-	612	P	P	15	57-P-P-Pi-P-P-P-P-P-P-P-P-P-P-P-P-39	C	XP_020260141.1	pentatricopeptide repeat-containing protein At2g17525, mitochondrial	Asparagus officinalis	0	70.698	80.92	TIGR00756	PS51375	PF01535, PF12854, PF13041		999	none (0,87)	OTHER (0.99887)
Cluster-46512.138661	AaPPR354	OM156689	+	463	P	P	10	80-P-P-Pi-P-P-P-P-P-Pi-P-32	C	XP_019701439.1	pentatricopeptide repeat-containing protein At3g62470, mitochondrial	Elaeis guineensis	0	68.694	84.46	TIGR00756	PS51375	PF01535, PF13041		163.5	none (0,90)	OTHER (0.999262)
Cluster-46512.138753	AaPPR355	OM156690	-	163	P	P	3	44-P-P-P-17	C	XP_020241050.1	pentatricopeptide repeat-containing protein At2g01390 isoform X2	Asparagus officinalis	2.08e-77	67.901	84.57	TIGR00756	PS51375	PF13041		69.9	none (0,98)	OTHER (0.995729)
Cluster-46512.138862	AaPPR356	OM156691	-	612	P	P	15	57-P-P-Pi-P-P-P-P-P-P-P-P-P-P-P-P-39	C	XP_020260141.1	pentatricopeptide repeat-containing protein At2g17525, mitochondrial	Asparagus officinalis	0	70.698	80.92	TIGR00756	PS51375	PF01535, PF12854, PF13041		999	none (0,87)	OTHER (0.99887)
Cluster-46512.138944	AaPPR357	OM157225	-	737	P	P	9	405-P-Pi-P-P-P-P-P-P-P-18	C	XP_020262780.1	pentatricopeptide repeat-containing protein MRL1, chloroplastic isoform X2	Asparagus officinalis	0	68.231	78.42	TIGR00756	PS51375	PF01535, PF17177		234.7	plastid (0,86)	cTP (0.458733)
Cluster-46512.139083	AaPPR358	OM157490	+	411	PLS	PLS	12	17-L1-S1i-P1-L1-S1-P1-L1-S1-P1-L1-S1-SS	3P	XP_007220035.1	pentatricopeptide repeat-containing protein At1g08070, chloroplastic	Prunus persica	4.09e-137	53.086	67.41	TIGR00756	PS51375	PF01535, PF13041		999	plastid (0,81)	OTHER (0.430473)
Cluster-46512.139231	AaPPR359	OM157491	+	535	P	P	10	184-P-Pi-P-P-P-Pi-Pi-P-P-P-6	3P	XP_010907599.1	pentatricopeptide repeat-containing protein At1g80270, mitochondrial	Elaeis guineensis	0	66.853	80.63	TIGR00756	PS51375	PF01535, PF13812		102.3	mitochondrial (0,56)	mTP (0.855146)
Cluster-46512.139250	AaPPR360	OM157492	+	464	P	P	10	80-P-P-Pi-P-P-P-P-P-P-P-32	C	XP_020697846.1	pentatricopeptide repeat-containing protein At1g77360, mitochondrial	Dendrobium catenatum	0	66.368	82.74	TIGR00756	PS51375	PF01535, PF13041		176.7	none (0,90)	OTHER (0.999262)
Cluster-46512.139333	AaPPR361	OM157493	+	204	P	P	3	77-P-P-P-23	3P	XP_020272079.1	pentatricopeptide repeat-containing protein At1g10910, chloroplastic	Asparagus officinalis	3.91e-91	71.782	83.66	TIGR00756	PS51375	PF13041		51.3	plastid (0,58)	cTP (0.690492)
Cluster-46512.139425	AaPPR362	OM157494	+	897	PLS	DYW	22	66-S1-P1-L1-S1-SS-SS-SS-P1-L1-S1-P1-L1-S1-P1-L1-S1-P2-L2-S2-E1-E2-DYW	5P	XP_008784571.2	pentatricopeptide repeat-containing protein At1g18485	Phoenix dactylifera	0	55.38	69.3	TIGR00756	PS51375	PF01535, PF13041, PF14432		999	ND	OTHER (0.576525)
Cluster-46512.139451	AaPPR363	OM157495	-	273	PLS	E2	7	L1-S1-P2-L2i-S2-E1-E2-47	5P	XP_008800272.2	pentatricopeptide repeat-containing protein At1g05750, chloroplastic	Phoenix dactylifera	4.11e-128	68.889	81.85	TIGR00756	PS51375	PF01535, PF13041		97.3	ND	OTHER (0.83844)
Cluster-46512.139468	AaPPR364	OM157496	-	184	P	P	4	P-P-P-P-50	3P	XP_020274583.1	pentatricopeptide repeat-containing protein At1g01970	Asparagus officinalis	2.14e-91	75.581	88.95	TIGR00756	PS51375	PF17177		86.2	possibly mitochondrial (0,29)	OTHER (0.969481)
Cluster-46512.139474	AaPPR365	OM157497	+	802	P	P	13	9-P-P-Pi-P-159-P-P-Pi-P-48-P-P-Pi-P-P-114	C	XP_020251596.1	pentatricopeptide repeat-containing protein At1g76280 isoform X1	Asparagus officinalis	0	71.214	82.73	TIGR00756	PS51375	PF13812, PF17177		167.7	none (0,99)	OTHER (0.999933)
Cluster-46512.139584	AaPPR366	OM157498	-	103	P	P	3	9-P-P-P	3P	XP_010921878.1	pentatricopeptide repeat-containing protein At1g07740, mitochondrial	Elaeis guineensis	4.86e-45	66.99	80.58	TIGR00756	PS51375	PF13041		66.2	none (0,80)	OTHER (0.825901)
Cluster-46512.139669	AaPPR367	OM157226	-	447	P	P	12	25-P-P-P-P-P-P-P-P-P-P-P-P-2	C	XP_020244921.1	pentatricopeptide repeat-containing protein At2g35130	Asparagus officinalis	0	83.257	92.66	TIGR00756	PS51375	PF01535, PF13041, PF17177		999	none (0,95)	OTHER (0.997431)
Cluster-46512.139801	AaPPR368	OM157227	-	677	PLS	DYW	17	L1-S1i-P1-L1-S1-SS-SS-SS-P1-L1-S1-P2-L2-S2-E1-E2-DYW	5P	XP_020693641.1	pentatricopeptide repeat-containing protein At2g29760, chloroplastic	Dendrobium catenatum	0	61.243	79.29	TIGR00756	PS51375	PF01535, PF13041, PF14432		999	ND	mTP (0.748978)
Cluster-46512.140014	AaPPR369	OM156692	-	318	PLS	E2	9	S1-P1i-L1-S1-P2-L2-S2-E1-E2-12	5P	XP_010929433.1	pentatricopeptide repeat-containing protein At5g52850, chloroplastic	Elaeis guineensis	5.51e-164	71.835	82.28	TIGR00756	PS51375	PF01535, PF13041		140.2	ND	OTHER (0.984222)
Cluster-46512.140015	AaPPR370	OM157228	-	318	PLS	E2	9	S1-P1i-L1-S1-P2-L2-S2-E1-E2-12	5P	XP_010929433.1	pentatricopeptide repeat-containing protein At5g52850, chloroplastic	Elaeis guineensis	5.51e-164	71.835	82.28	TIGR00756	PS51375	PF01535, PF13041		140.2	ND	OTHER (0.984222)
Cluster-46512.140032	AaPPR371	OM157499	-	1123	P	P	26	149-P-P-Pi-P-P-P-P-P-P-P-Pi-P-P-P-P-P-P-P-P-P-P-P-P-P-P-P-65	5P	XP_020240702.1	pentatricopeptide repeat-containing protein At3g18110, chloroplastic	Asparagus officinalis	0	84.574	92.34	TIGR00756	PS51375	PF01535, PF13041, PF13812		999	ND	OTHER (0.999916)
Cluster-46512.140053	AaPPR372	OM157500	-	499	P	P	8	2-P-P-P-P-P-Pi-P-P-197	C	XP_020274262.1	pentatricopeptide repeat-containing protein At5g02830, chloroplastic isoform X2	Asparagus officinalis	0	79.76	89.98	TIGR00756	PS51375	PF01535, PF13041		999	none (0,94)	OTHER (0.999589)
Cluster-46512.140054	AaPPR373	OM157949	-	499	P	P	8	2-P-P-P-P-P-Pi-P-P-197	C	XP_020274262.1	pentatricopeptide repeat-containing protein At5g02830, chloroplastic isoform X2	Asparagus officinalis	0	80.16	90.18	TIGR00756	PS51375	PF01535, PF13041		999	none (0,94)	OTHER (0.999589)
Cluster-46512.140424	AaPPR374	OM157501	-	299	P	P	8	P-P-P-P-P-P-P-P-2	C	XP_020244921.1	pentatricopeptide repeat-containing protein At2g35130	Asparagus officinalis	0	82.274	91.64	TIGR00756	PS51375	PF13041, PF17177		999	none (0,98)	OTHER (0.997952)
Cluster-46512.140470	AaPPR375	OM156693	+	152	P	P	3	P-P-P-51	C	XP_020248043.1	pentatricopeptide repeat-containing protein At5g46580, chloroplastic	Asparagus officinalis	1.23e-78	74.342	88.16	TIGR00756	PS51375	PF13041		36.7	none (0,96)	OTHER (0.999104)
Cluster-46512.140596	AaPPR376	OM156694	-	389	P	P	11	P-P-P-P-P-P-P-P-P-P-P-2	5P	XP_020274854.1	pentatricopeptide repeat-containing protein At3g06430, chloroplastic	Asparagus officinalis	0	86.082	93.3	TIGR00756	PS51375	PF01535, PF13041, PF13812		294.8	ND	OTHER (0.997006)
Cluster-46512.141091	AaPPR377	OM157950	+	246	PLS	DYW	4	10-S2-E1-E2-DYW	C	XP_020244111.1	pentatricopeptide repeat-containing protein At3g22690	Asparagus officinalis	2.34e-142	80.081	91.46			PF14432		28.1	none (0,88)	OTHER (0.999835)
Cluster-46512.141139	AaPPR378	OM157502	+	572	P	P	9	192-P-P-P-P-57-P-P-P-P-P	3P	XP_020246217.1	pentatricopeptide repeat-containing protein At3g46610	Asparagus officinalis	0	75.524	85.31	TIGR00756	PS51375	PF01535, PF13041, PF13812		179.5	possibly plastid (0,21)	OTHER (0.784584)
Cluster-46512.141383	AaPPR379	OM157503	-	1021	PLS	E2	26	87-S1-P1-L1-S1-SS-SS-P1-L1-S1-P1-L1-S1-P1-L1-S1-P1-L1-S1-P1-L1-S1-P2-L2-S2-E1-E2-57	C	XP_020259829.1	pentatricopeptide repeat-containing protein At3g09040, mitochondrial	Asparagus officinalis	0	73.939	84.7	TIGR00756	PS51375	PF01535, PF13041		999	none (0,82)	cTP (0.426573)
Cluster-46512.141433	AaPPR380	OM156695	-	156	PLS	DYW	2	E2-DYW	5P	XP_022152191.1	pentatricopeptide repeat-containing protein At3g62890	Momordica charantia	1.31e-76	68.59	83.33			PF14432		0.7	ND	OTHER (0.999781)
Cluster-46512.141468	AaPPR381	OM156696	-	335	P	P	7	82-P-Pi-P-P-P-P-P-15	5P	XP_010921878.1	pentatricopeptide repeat-containing protein At1g07740, mitochondrial	Elaeis guineensis	7.17e-145	62.385	76.45	TIGR00756	PS51375	PF01535, PF13041		199.2	ND	OTHER (0.999506)
Cluster-46512.141481	AaPPR382	OM156697	-	347	P	P	6	P-P-P-P-P-P-134	C	XP_008807161.2	pentatricopeptide repeat-containing protein At1g30610, chloroplastic	Phoenix dactylifera	0	72.093	81.69	TIGR00756	PS51375	PF01535, PF13041		90.6	none (0,90)	OTHER (0.999763)
Cluster-46512.141540	AaPPR383	OM157504	+	769	P	P	19	66-P-P-P-P-P-P-P-P-P-P-P-P-P-P-P-P-Pi-P-P-35	5P	XP_020254245.1	pentatricopeptide repeat-containing protein At2g41720	Asparagus officinalis	0	84.714	91.86	TIGR00756	PS51375	PF01535, PF13041, PF13812		999	ND	OTHER (0.999597)
Cluster-46512.141546	AaPPR384	OM157505	-	539	P	P	14	40-P-P-P-P-P-P-P-P-P-P-P-P-P-P-10	5P	XP_010917143.1	pentatricopeptide repeat-containing protein At1g09900	Elaeis guineensis	0	71.123	80.93	TIGR00756	PS51375	PF01535, PF12854, PF13041		999	ND	OTHER (0.828173)
Cluster-46512.141647	AaPPR385	OM157506	-	402	PLS	E2	11	L1-S1-SS-P1-L1-S1-P2-L2-S2-E1-E2-50	5P	XP_020244491.1	pentatricopeptide repeat-containing protein At2g22410, mitochondrial	Asparagus officinalis	0	82.576	91.67	TIGR00756	PS51375	PF01535, PF12854, PF13041		204.2	ND	OTHER (0.99836)
Cluster-46512.141648	AaPPR386	OM157507	-	658	PLS	E2	17	31-L1-S1i-P1-L1-S1-P1-L1-S1-SS-P1-L1-S1-P2-L2-S2-E1-E2-50	5P	XP_020244491.1	pentatricopeptide repeat-containing protein At2g22410, mitochondrial	Asparagus officinalis	0	80.157	88.98	TIGR00756	PS51375	PF01535, PF12854, PF13041		311	ND	OTHER (0.783016)
Cluster-46512.141716	AaPPR387	OM157951	+	544	P	P	10	24-P-P-P-P-P-P-P-P-P-P-157	5P	XP_020266616.1	pentatricopeptide repeat-containing protein At3g49240	Asparagus officinalis	0	76.095	83.58	TIGR00756	PS51375	PF01535, PF13041		258.6	ND	mTP (0.509925)
Cluster-46512.141737	AaPPR388	OM157229	+	567	PLS	DYW	14	S1-P1-L1-S1-SS-P1-L1-S1-P2-L2-S2-E1-E2-DYW	C	XP_007218862.1	pentatricopeptide repeat-containing protein At3g46790, chloroplastic	Prunus persica	0	64.437	79.75	TIGR00756	PS51375	PF01535, PF13041, PF14432		999	none (0,86)	OTHER (0.817798)
Cluster-46512.141811	AaPPR389	OM157508	+	453	PLS	E2	13	S1-P1-L1-S1-SS-P1-L1-S1-P2-L2-S2-E1-E2-13	C	XP_010905833.1	pentatricopeptide repeat-containing protein At2g13600 isoform X1	Elaeis guineensis	0	62.047	76.97	TIGR00756	PS51375	PF01535, PF13041		199.9	none (0,99)	OTHER (0.999496)
Cluster-46512.141974	AaPPR390	OM157230	-	486	PLS	DYW	9	22-P1-L1-S1-P2-L2-S2-E1-E2-DYW	C	XP_011628060.2	pentatricopeptide repeat-containing protein At2g27610	Amborella trichopoda	1.77e-171	57.562	70.43	TIGR00756	PS51375	PF01535, PF13041, PF14432		149.9	none (0,98)	OTHER (0.999711)
Cluster-46512.142169	AaPPR391	OM156698	-	526	P	P	14	5-P-Pi-P-P-P-P-P-P-P-P-P-P-P-P-35	C	XP_010937580.1	pentatricopeptide repeat-containing protein At5g64320, mitochondrial	Elaeis guineensis	1.31e-177	51.943	69.53	TIGR00756	PS51375	PF01535, PF12854, PF13041, PF13812		327.3	possibly plastid (0,29)	OTHER (0.985062)
Cluster-46512.142254	AaPPR392	OM156699	+	217	PLS	PLS	6	5-P1-L1-S1-SS-SS-P1-6	3P	XP_010920527.1	pentatricopeptide repeat-containing protein At5g59600	Elaeis guineensis	4.46e-110	70.046	82.95	TIGR00756	PS51375	PF01535, PF13041		155.7	none (0,80)	OTHER (0.756067)
Cluster-46512.142281	AaPPR393	OM157509	+	625	PLS	DYW	14	49-L1-S1-P1-L1-S1-P1-L1-S1-P2-L2-S2-E1-E2-DYW	5P	XP_008783875.2	pentatricopeptide repeat-containing protein At4g21065	Phoenix dactylifera	0	72.496	83.47	TIGR00756	PS51375	PF01535, PF13041, PF14432		999	ND	cTP (0.449122)
Cluster-46512.142370	AaPPR394	OM156700	-	217	P	P	5	44-P-Pi-P-P-P	I	XP_020097008.1	pentatricopeptide repeat-containing protein At5g02860, partial	Ananas comosus	8.1e-103	70.952	82.86	TIGR00756	PS51375	PF13041, PF13812		999	ND	OTHER (0.999521)
Cluster-46512.142393	AaPPR395	OM157952	-	408	P	P	7	155-P-P-P-P-P-P-P-7	C	XP_008806181.1	pentatricopeptide repeat-containing protein At1g80150, mitochondrial	Phoenix dactylifera	0	71.139	83.54	TIGR00756	PS51375	PF01535, PF13041		159.3	mitochondrial (0,75)	mTP (0.773977)
Cluster-46512.142403	AaPPR396	OM156701	-	478	P	P	5	101-P-P-P-P-P-202	5P	XP_010934502.1	pentatricopeptide repeat-containing protein At4g14190, chloroplastic	Elaeis guineensis	0	62.635	75.81	TIGR00756	PS51375	PF01535, PF13041		123.9	ND	OTHER (0.999906)
Cluster-46512.142404	AaPPR397	OM157510	-	361	P	P	4	19-P-P-P-P-202	C	XP_020277312.1	pentatricopeptide repeat-containing protein At4g14190, chloroplastic	Asparagus officinalis	0	75.9	86.98	TIGR00756	PS51375	PF01535, PF13041, PF13812		111.6	none (0,97)	OTHER (0.999749)
Cluster-46512.142405	AaPPR398	OM157511	-	361	P	P	4	19-P-P-P-P-202	C	XP_020277312.1	pentatricopeptide repeat-containing protein At4g14190, chloroplastic	Asparagus officinalis	0	75.9	86.98	TIGR00756	PS51375	PF01535, PF13041, PF13812		111.6	none (0,97)	OTHER (0.999749)
Cluster-46512.142475	AaPPR399	OM157231	-	154	PLS	E+	2	9-E2-E+	5P	XP_007201718.1	pentatricopeptide repeat-containing protein At4g21065	Prunus persica	1.83e-52	63.571	75.71			PF14432		6.2	ND	OTHER (0.99997)
Cluster-46512.142493	AaPPR400	OM156702	-	620	PLS	DYW	14	38-L1-S1i-P1-L1-S1-P1-L1-S1-P2-L2-S2-E1-E2-DYW	5P	XP_008794509.3	pentatricopeptide repeat-containing protein At4g21065	Phoenix dactylifera	0	75.258	85.91	TIGR00756	PS51375	PF01535, PF13041, PF14432		186	ND	OTHER (0.999769)
Cluster-46512.142524	AaPPR401	OM157232	+	232	PLS	E2	7	L1-S1-P2-L2-S2-E1-E2-10	5P	XP_020249258.1	pentatricopeptide repeat-containing protein At1g31430	Asparagus officinalis	1.99e-122	71.861	86.58	TIGR00756	PS51375	PF01535, PF13041		999	ND	OTHER (0.998711)
Cluster-46512.142525	AaPPR402	OM157512	+	232	PLS	E2	7	L1-S1-P2-L2-S2-E1-E2-10	5P	XP_020249258.1	pentatricopeptide repeat-containing protein At1g31430	Asparagus officinalis	1.99e-122	71.861	86.58	TIGR00756	PS51375	PF01535, PF13041		999	ND	OTHER (0.998711)
Cluster-46512.142623	AaPPR403	OM157513	+	430	P	P	8	29-P-P-P-P-Pi-Pi-P-P-116	5P	XP_010914392.1	pentatricopeptide repeat-containing protein At4g35850, mitochondrial	Elaeis guineensis	0	81.22	91.22	TIGR00756	PS51375	PF13041		124.7	ND	OTHER (0.999879)
Cluster-46512.142670	AaPPR404	OM157514	+	154	PLS	PLS	3	22-P1-L1-S1-31	3P	XP_010938946.1	pentatricopeptide repeat-containing protein At1g25360	Elaeis guineensis	1.09e-55	60.667	76	TIGR00756	PS51375	PF01535, PF13041		80.7	none (0,97)	OTHER (0.994964)
Cluster-46512.142685	AaPPR405	OM157515	-	128	PLS	E2	4	L2-S2-E1-E2	5P	XP_006382364.2	pentatricopeptide repeat-containing protein At3g62890	Populus trichocarpa	6.73e-62	71.094	88.28	TIGR00756		PF01535		29.5	ND	OTHER (0.994078)
Cluster-46512.142686	AaPPR406	OM157516	-	784	PLS	DYW	20	10-L1-S1i-P1-L1-S1-SS-SS-P1-L1-S1-SS-P1-L1-S1-P2-L2-S2-E1-E2-DYW	C	XP_007207552.2	pentatricopeptide repeat-containing protein At3g62890	Prunus persica	0	58.59	76.03	TIGR00756	PS51375	PF01535, PF13041, PF14432		328.3	none (0,93)	mTP (0.52156)
Cluster-46512.142721	AaPPR407	OM156703	-	110	PLS	E2	3	S2-E1-E2-12	5P	XP_020256447.1	pentatricopeptide repeat-containing protein At1g28690, mitochondrial	Asparagus officinalis	2.87e-61	82.727	91.82					30.5	ND	OTHER (0.988109)
Cluster-46512.142776	AaPPR408	OM156704	-	563	PLS	E2	16	5-L1-S1-P1-L1-S1-P1-L1-S1-P1-L1-S1-P2-L2-S2-E1-E2-18	C	XP_010237784.1	pentatricopeptide repeat-containing protein At3g12770	Brachypodium distachyon	0	50.752	68.05	TIGR00756	PS51375	PF01535, PF13041		999	plastid (0,71)	OTHER (0.396376)
Cluster-46512.142815(-)	AaPPR409	OM157517	-	280	PLS	PLS	5	112-P1-L1-S1-P1-L1	C	XP_010931785.2	pentatricopeptide repeat-containing protein At4g21065	Elaeis guineensis	1.56e-85	53.091	67.27	TIGR00756		PF01535		23.2	mitochondrial (0,65)	mTP (0.683663)
Cluster-46512.142815(+)	AaPPR410	OM157518	+	280	PLS	PLS	5	112-P1-L1-S1-P1-L1	C	XP_010931785.2	pentatricopeptide repeat-containing protein At4g21065	Elaeis guineensis	1.56e-85	53.091	67.27	TIGR00756		PF01535		23.2	mitochondrial (0,65)	mTP (0.683663)
Cluster-46512.142948	AaPPR411	OM157519	-	133	P	P	3	10-P-P-P-18	I	XP_010921863.1	pentatricopeptide repeat-containing protein At1g01970	Elaeis guineensis	1.88e-72	77.444	93.23	TIGR00756	PS51375	PF17177		99.6	ND	OTHER (0.999627)
Cluster-46512.142959	AaPPR412	OM156705	+	524	PLS	E2	14	25-L1-S1-SS-P1-L1-S1-P1-L1-S1-P2-L2-S2-E1-E2-25	C	XP_020261967.1	pentatricopeptide repeat-containing protein At1g71490 isoform X1	Asparagus officinalis	0	74.423	83.08	TIGR00756	PS51375	PF01535, PF13041		226.8	possibly mitochondrial (0,21)	OTHER (0.985295)
Cluster-46512.142995	AaPPR413	OM156706	-	463	P	P	12	6-P-P-P-P-P-P-P-P-P-P-P-P-39	C	XP_020260141.1	pentatricopeptide repeat-containing protein At2g17525, mitochondrial	Asparagus officinalis	0	75.771	85.02	TIGR00756	PS51375	PF01535, PF12854, PF13041		999	none (0,91)	OTHER (0.988858)
Cluster-46512.143071	AaPPR414	OM157953	-	211	P	P	5	9-P-P-P-P-P-15	C	XP_020257944.1	pentatricopeptide repeat-containing protein At5g67570, chloroplastic	Asparagus officinalis	1.98e-128	84.834	93.84	TIGR00756	PS51375	PF01535		85.9	possibly mitochondrial (0,32)	OTHER (0.626384)
Cluster-46512.100192	AaPPR415	OM156707	+	646	PLS	DYW	15	36-P1-L1-S1-P1-L1-S1-P1-L1-S1-P2-L2-S2-E1-E2-DYW	C	NP_187494.1	Pentatricopeptide repeat (PPR) superfamily protein	Arabidopsis thaliana	0	55.016	73.82	TIGR00756	PS51375	PF01535, PF13041, PF14432		999	plastid (0,63)	mTP (0.490849)
Cluster-46512.143286	AaPPR416	OM157954	-	335	P	P	6	113-P-P-P-P-P-P-15	5P	XP_010921878.1	pentatricopeptide repeat-containing protein At1g07740, mitochondrial	Elaeis guineensis	5.8e-111	66.525	77.97	TIGR00756	PS51375	PF01535, PF13041		167.5	ND	OTHER (0.998206)
Cluster-46512.143287	AaPPR417	OM156708	-	335	P	P	6	113-P-P-P-P-P-P-15	5P	XP_010921878.1	pentatricopeptide repeat-containing protein At1g07740, mitochondrial	Elaeis guineensis	5.8e-111	66.525	77.97	TIGR00756	PS51375	PF01535, PF13041		167.5	ND	OTHER (0.998206)
Cluster-46512.143401	AaPPR418	OM156709	+	461	P	P	11	23-P-Pi-P-P-P-Pi-Pi-P-P-P-P-48	5P	XP_020241429.1	pentatricopeptide repeat-containing protein At1g07590, mitochondrial	Asparagus officinalis	0	88.478	95.87	TIGR00756	PS51375	PF01535, PF13041		166.3	ND	OTHER (0.972245)
Cluster-46512.143402	AaPPR419	OM156710	+	461	P	P	11	23-P-Pi-P-P-P-Pi-Pi-P-P-P-P-48	5P	XP_020241429.1	pentatricopeptide repeat-containing protein At1g07590, mitochondrial	Asparagus officinalis	0	88.478	95.87	TIGR00756	PS51375	PF01535, PF13041		166.3	ND	OTHER (0.972245)
Cluster-46512.143706	AaPPR420	OM157955	-	522	P	P	11	P-P-P-P-P-P-P-P-P-P-P-118	C	XP_020260532.1	pentatricopeptide repeat-containing protein At5g04810, chloroplastic	Asparagus officinalis	0	85.947	93.08	TIGR00756	PS51375	PF01535, PF13812, PF17177		999	none (0,99)	OTHER (0.999827)
Cluster-46512.143724	AaPPR421	OM156711	+	289	P	P	7	16-P-P-P-P-P-P-P-26	C	XP_010906103.1	pentatricopeptide repeat-containing protein At4g36680, mitochondrial	Elaeis guineensis	9.56e-124	60	77.63	TIGR00756	PS51375	PF01535, PF12854, PF13041		216.4	none (0,99)	OTHER (0.996847)
Cluster-46512.143736	AaPPR422	OM157520	-	218	P	P	5	31-P-P-Pi-P-P-14	5P	XP_020272636.1	pentatricopeptide repeat-containing protein At5g46100	Asparagus officinalis	2.09e-104	76.65	83.76	TIGR00756	PS51375	PF01535, PF12854, PF13041		147.7	ND	OTHER (0.386589)
Cluster-46512.143771	AaPPR423	OM156712	+	436	P	P	8	24-P-P-P-P-Pi-Pi-P-P-127	5P	XP_010914392.1	pentatricopeptide repeat-containing protein At4g35850, mitochondrial	Elaeis guineensis	0	77.885	88.22	TIGR00756	PS51375	PF13041		124.6	ND	OTHER (0.60045)
Cluster-46512.143809	AaPPR424	OM157956	+	218	P	P	6	P-P-P-P-P-P-8	I	XP_026656357.2	pentatricopeptide repeat-containing protein At3g09060	Phoenix dactylifera	1.26e-108	71.889	82.95	TIGR00756	PS51375	PF01535, PF12854, PF13041		999	ND	OTHER (0.997421)
Cluster-46512.143810	AaPPR425	OM157521	+	140	P	P	5	P-P-P-P-P	5P	XP_026656357.2	pentatricopeptide repeat-containing protein At3g09060	Phoenix dactylifera	1.45e-63	69.343	84.67	TIGR00756	PS51375	PF13041		999	ND	mTP (0.600867)
Cluster-46512.143912	AaPPR426	OM157522	-	532	P	P	9	154-P-P-P-P-P-P-P-P-P-61	C	XP_020244604.1	pentatricopeptide repeat-containing protein At4g16390, chloroplastic	Asparagus officinalis	0	81.238	90.52	TIGR00756	PS51375	PF01535, PF13812, PF17177		999	plastid (0,78)	cTP (0.952456)
Cluster-46512.144212	AaPPR427	OM156713	-	208	P	P	5	P-P-P-P-P-12	5P	XP_010909909.2	pentatricopeptide repeat-containing protein At1g55890, mitochondrial	Elaeis guineensis	3.5e-70	51.691	71.5	TIGR00756	PS51375	PF01535, PF13041		999	ND	OTHER (0.996651)
Cluster-46512.144242	AaPPR428	OM156714	+	313	P	P	6	58-P-P-P-P-P-P-41	5P	XP_020273533.1	pentatricopeptide repeat-containing protein At5g66631	Asparagus officinalis	0	82.943	92.98	TIGR00756	PS51375	PF01535, PF13812		120.4	ND	OTHER (0.995194)
Cluster-46512.144322	AaPPR429	OM157523	-	491	P	P	10	122-P-P-P-P-P-P-P-P-P-P-19	3P	XP_020104405.1	pentatricopeptide repeat-containing protein At5g01110	Ananas comosus	0	61.176	77.65	TIGR00756	PS51375	PF12854, PF13041		999	none (0,86)	OTHER (0.861324)
Cluster-46512.144352	AaPPR430	OM157957	+	204	P	P	3	77-P-P-P-23	3P	XP_020272079.1	pentatricopeptide repeat-containing protein At1g10910, chloroplastic	Asparagus officinalis	3.91e-91	71.782	83.66	TIGR00756	PS51375	PF13041		51.3	plastid (0,58)	cTP (0.690492)
Cluster-46512.144365	AaPPR431	OM157524	-	874	PLS	E2	21	85-SS-P1-L1-S1-P1-L1-S1-P1-L1-S1-P1-L1-S1-P1-L1-S1-P2-L2-S2-E1-E2-59	5P	XP_008805919.2	pentatricopeptide repeat-containing protein At3g22150, chloroplastic	Phoenix dactylifera	0	71.623	83.52	TIGR00756	PS51375	PF01535, PF13041		999	ND	OTHER (0.998313)
Cluster-46512.144497	AaPPR432	OM156715	-	639	P	P	14	127-P-P-P-P-P-P-Pi-P-Pi-P-P-P-P-P-20	C	XP_020245664.1	pentatricopeptide repeat-containing protein At3g16010	Asparagus officinalis	0	81.633	89.95	TIGR00756	PS51375	PF01535, PF12854, PF13041		999	none (0,91)	OTHER (0.93431)
Cluster-46512.144605	AaPPR433	OM157525	+	354	P	P	7	49-P-45-P-P-P-P-P-P-13	C	XP_029118624.1	pentatricopeptide repeat-containing protein At2g13420, mitochondrial isoform X3	Elaeis guineensis	0	82.919	91.61	TIGR00756	PS51375	PF01535, PF13041, PF13812		999	none (0,98)	OTHER (0.98558)
Cluster-46512.144658	AaPPR434	OM156716	+	695	PLS	DYW	15	82-P1-L1-S1-P1-L1-S1-P1-L1-S1-P2-L2-S2-E1-E2-DYW	C	XP_020252462.1	pentatricopeptide repeat-containing protein At3g46790, chloroplastic	Asparagus officinalis	0	81.151	90.22	TIGR00756	PS51375	PF01535, PF13041, PF14432		999	none (0,95)	OTHER (0.670156)
Cluster-46512.144674	AaPPR435	OM156717	-	335	PLS	E2	8	5-P1-L1-S1-P2-L2-S2-E1-E2-59	C	XP_020252632.1	pentatricopeptide repeat-containing protein At2g37320	Asparagus officinalis	0	83.483	91.89	TIGR00756	PS51375	PF01535, PF13041		186.6	none (0,88)	OTHER (0.985296)
Cluster-46512.144751	AaPPR436	OM156718	+	513	P	P	13	41-P-P-P-Pi-Pi-P-P-P-P-P-P-P-P-15	5P	XP_039125315.1	pentatricopeptide repeat-containing protein At1g74850, chloroplastic	Dioscorea cayenensis subsp. rotundata	0	81.855	91.94	TIGR00756	PS51375	PF01535, PF13041, PF13812		372.3	ND	OTHER (0.999362)
Cluster-46512.144840	AaPPR437	OM156719	-	325	P	P	8	7-P-P-P-P-P-Pi-P-P-18	5P	XP_020274262.1	pentatricopeptide repeat-containing protein At5g02830, chloroplastic isoform X2	Asparagus officinalis	0	82.566	91.78	TIGR00756	PS51375	PF01535, PF13041, PF13812		999	ND	OTHER (0.997003)
Cluster-46512.145141	AaPPR438	OM157526	+	242	PLS	PLS	8	L1-S1-P1-L1-S1-P2-L2-S2	3P	XP_020241415.1	pentatricopeptide repeat-containing protein At4g37170	Asparagus officinalis	1.71e-124	72.727	83.47	TIGR00756	PS51375	PF01535, PF13041		102.2	none (0,86)	OTHER (0.949069)
Cluster-46512.145212	AaPPR439	OM157527	+	539	P	P	9	204-P-P-P-P-P-P-P-P-P-19	3P	XP_020274365.1	pentatricopeptide repeat-containing protein At5g16640, mitochondrial	Asparagus officinalis	0	77.778	87.04	TIGR00756	PS51375	PF01535, PF13041		999	possibly mitochondrial (0,33)	OTHER (0.907818)
Cluster-46512.145238	AaPPR440	OM157528	-	284	P	P	7	P-P-P-Pi-P-P-P-24	5P	XP_038975938.1	pentatricopeptide repeat-containing protein At5g65560	Phoenix dactylifera	3.91e-90	52.364	66.91	TIGR00756	PS51375	PF12854, PF13041, PF17177		185.6	ND	OTHER (0.999791)
Cluster-46512.145297	AaPPR441	OM157529	-	308	P	P	7	24-P-Pi-P-P-P-Pi-P-38	5P	XP_008806388.3	pentatricopeptide repeat-containing protein At5g27460	Phoenix dactylifera	2.58e-131	66.312	79.08		PS51375	PF01535		63.2	ND	OTHER (0.999709)
Cluster-46512.145302	AaPPR442	OM157530	-	304	PLS	DYW	1	168-DYW	5P	XP_008809479.2	pentatricopeptide repeat-containing protein At2g22070	Phoenix dactylifera	1.62e-107	54.574	66.88	TIGR00756	PS51375	PF01535, PF14432		58.4	ND	cTP (0.760552)
Cluster-46512.145310	AaPPR443	OM157531	-	411	P	P	9	89-P-Pi-P-P-P-Pi-P-P-P-6	C	XP_010939721.1	pentatricopeptide repeat-containing protein At5g09450, mitochondrial	Elaeis guineensis	0	73.697	84.37	TIGR00756	PS51375	PF01535, PF13812		133	possibly mitochondrial (0,48)	mTP (0.709397)
Cluster-46512.145311	AaPPR444	OM157532	-	411	P	P	9	89-P-Pi-P-P-P-Pi-P-P-P-6	C	XP_010939721.1	pentatricopeptide repeat-containing protein At5g09450, mitochondrial	Elaeis guineensis	0	73.697	84.37	TIGR00756	PS51375	PF01535, PF13812		133	possibly mitochondrial (0,48)	mTP (0.699662)
Cluster-46512.145333	AaPPR445	OM157533	+	464	P	P	10	80-P-P-Pi-P-P-P-P-P-P-P-32	C	XP_020697846.1	pentatricopeptide repeat-containing protein At1g77360, mitochondrial	Dendrobium catenatum	0	66.368	82.74	TIGR00756	PS51375	PF01535, PF13041		176.7	none (0,90)	OTHER (0.999262)
Cluster-46512.145334	AaPPR446	OM157534	+	464	P	P	10	80-P-P-Pi-P-P-P-P-P-P-P-32	C	XP_020697846.1	pentatricopeptide repeat-containing protein At1g77360, mitochondrial	Dendrobium catenatum	0	66.368	82.74	TIGR00756	PS51375	PF01535, PF13041		176.7	none (0,90)	OTHER (0.999262)
Cluster-46512.145398	AaPPR447	OM157535	-	158	PLS	E+	3	E1-E2-E+	C	XP_029120486.1	pentatricopeptide repeat-containing protein At5g66520	Elaeis guineensis	1.23e-77	74.839	85.16			PF14432		20.4	none (0,98)	OTHER (0.99677)
Cluster-46512.145552	AaPPR448	OM157233	-	540	PLS	E+	15	L1-S1-P1-L1-S1-SS-P1-L1-S1-P2-L2i-S2-E1-E2-E+	C	XP_020246017.1	pentatricopeptide repeat-containing protein At2g13600	Asparagus officinalis	0	84.283	91.36	TIGR00756	PS51375	PF01535, PF13041		999	none (0,95)	OTHER (0.998145)
Cluster-46512.100931	AaPPR449	OM157536	-	485	P	P	7	P-Pi-P-P-Pi-P-P-244	5P	XP_020247826.1	pentatricopeptide repeat-containing protein OTP51, chloroplastic	Asparagus officinalis	0	79.339	88.43	TIGR00756	PS51375	PF01535, PF03161		75.7	ND	OTHER (0.999656)
Cluster-46512.145855	AaPPR450	OM156720	-	880	PLS	DYW	23	2-L1-S1i-P1-L1-S1-P1-L1-S1-P1-L1-S1-P1-L1-S1-P1-L1-S1-P2-L2-S2-E1-E2-DYW	C	XP_029117918.1	pentatricopeptide repeat-containing protein At2g13600	Elaeis guineensis	0	61.899	77.24	TIGR00756	PS51375	PF01535, PF13041, PF14432		348	none (0,95)	OTHER (0.6761)
Cluster-46512.145856	AaPPR451	OM156721	+	174	PLS	PLS	5	10-L1-S1-P1i-L1-S1	C	XP_020247400.1	pentatricopeptide repeat-containing protein DOT4, chloroplastic	Asparagus officinalis	3.19e-84	71.839	84.48	TIGR00756	PS51375	PF01535, PF13041		59.2	none (0,98)	OTHER (0.99774)
Cluster-46512.145955	AaPPR452	OM157958	+	265	P	P	7	9-P-P-P-P-P-P-P-10	C	XP_020276184.1	pentatricopeptide repeat-containing protein At3g53170	Asparagus officinalis	2.19e-162	84.496	92.25	TIGR00756	PS51375	PF01535, PF13041		218.4	none (0,99)	OTHER (0.999663)
Cluster-46512.145956	AaPPR453	OM157959	+	490	P	P	10	128-P-P-P-P-P-P-P-P-P-P-10	C	XP_020276184.1	pentatricopeptide repeat-containing protein At3g53170	Asparagus officinalis	0	84.564	91.5	TIGR00756	PS51375	PF01535, PF13041		295.5	plastid (0,70)	cTP (0.594212)
Cluster-46512.145957	AaPPR454	OM156722	+	353	P	P	9	P-27-P-P-P-P-P-P-P-P-10	C	XP_020276184.1	pentatricopeptide repeat-containing protein At3g53170	Asparagus officinalis	0	85.549	92.2	TIGR00756	PS51375	PF01535, PF13041		267.7	none (0,84)	OTHER (0.994585)
Cluster-46512.145994	AaPPR455	OM157234	-	589	PLS	DYW	14	18-L1-S1-P1-L1-S1-P1-L1-S1-P2-L2i-S2-E1-E2-DYW	C	XP_020266020.1	pentatricopeptide repeat-containing protein At2g03880, mitochondrial, partial	Asparagus officinalis	0	85.94	92.97	TIGR00756	PS51375	PF01535, PF13041, PF14432		210.2	plastid (0,85)	OTHER (0.54685)
Cluster-46512.146014	AaPPR456	OM156723	-	586	P	P	16	P-P-P-Pi-P-P-P-P-P-P-P-P-P-P-P-P-35	C	XP_010937580.1	pentatricopeptide repeat-containing protein At5g64320, mitochondrial	Elaeis guineensis	3.93e-178	52.352	69.53	TIGR00756	PS51375	PF01535, PF12854, PF13041		361.4	none (0,94)	OTHER (0.984461)
Cluster-46512.146073	AaPPR457	OM157537	-	510	PLS	E1	15	8-L1-S1i-P1-L1-S1-SS-SS-SS-P1-L1-S1-P2-L2i-S2-E1	3P	XP_010931854.1	pentatricopeptide repeat-containing protein At3g29230	Elaeis guineensis	0	65.107	78.95	TIGR00756	PS51375	PF01535, PF13041		999	plastid (0,54)	cTP (0.566919)
Cluster-46512.146145	AaPPR458	OM156724	-	301	PLS	DYW	5	L2-29-S2-E1-E2-DYW	C	XP_020104147.1	pentatricopeptide repeat-containing protein At1g25360	Ananas comosus	4.6e-179	77.741	90.03	TIGR00756	PS51375	PF13812, PF14432		93.7	none (0,99)	OTHER (0.998784)
Cluster-46512.146146	AaPPR459	OM157960	+	379	PLS	PLS	11	P1-L1-S1-SS-P1-L1-S1-SS-P1i-L1-S1-7	3P	XP_010938946.1	pentatricopeptide repeat-containing protein At1g25360	Elaeis guineensis	1.61e-180	67.801	81.41	TIGR00756	PS51375	PF01535, PF13041		230.4	ER (0,65)	OTHER (0.626497)
Cluster-46512.146153	AaPPR460	OM157538	-	387	P	P	10	31-P-P-P-P-P-P-P-P-P-P-8	5P	XP_020276597.1	pentatricopeptide repeat-containing protein At5g38730	Asparagus officinalis	0	83.161	89.9	TIGR00756	PS51375	PF13041, PF17177		999	ND	OTHER (0.996237)
Cluster-46512.146154	AaPPR461	OM157539	-	387	P	P	10	31-P-P-P-P-P-P-P-P-P-P-8	5P	XP_020276597.1	pentatricopeptide repeat-containing protein At5g38730	Asparagus officinalis	0	82.902	89.64	TIGR00756	PS51375	PF13041, PF17177		999	ND	OTHER (0.995248)
Cluster-46512.146300	AaPPR462	OM157540	+	632	PLS	DYW	15	19-P1-L1-S1i-P1-L1i-S1-P1-L1-S1-P2-L2-S2-E1-E2-DYW	C	NP_187753.1	Pentatricopeptide repeat (PPR) superfamily protein	Arabidopsis thaliana	0	50.482	68.49	TIGR00756	PS51375	PF01535, PF14432		242.8	none (0,79)	OTHER (0.973627)
Cluster-46512.146365	AaPPR463	OM157541	+	284	P	P	8	P-P-P-P-P-P-P-P-5	C	XP_008800829.1	pentatricopeptide repeat-containing protein At3g06920	Phoenix dactylifera	0	92.254	96.83	TIGR00756	PS51375	PF12854, PF13041		999	none (0,99)	OTHER (0.999802)
Cluster-46512.146447	AaPPR464	OM157542	+	481	PLS	E2	12	19-P1-25-L1-S1-SS-P1-L1-S1-P2-L2-S2-E1-E2-33	3P	XP_029116651.1	pentatricopeptide repeat-containing protein At5g66520	Elaeis guineensis	0	70.021	81.52	TIGR00756	PS51375	PF01535, PF13041		999	none (0,89)	OTHER (0.762753)
Cluster-46512.146601	AaPPR465	OM157543	-	145	PLS	E2	3	20-S2-E1-E2-25	5P	XP_015620728.1	pentatricopeptide repeat-containing protein At2g22410, mitochondrial isoform X1	Oryza sativa Japonica Group	9.52e-54	59.231	76.92	TIGR00756		PF01535		52.4	ND	OTHER (0.999614)
Cluster-46512.146813	AaPPR466	OM157544	+	174	PLS	PLS	5	10-L1-S1-P1i-L1-S1	C	XP_020247400.1	pentatricopeptide repeat-containing protein DOT4, chloroplastic	Asparagus officinalis	3.19e-84	71.839	84.48	TIGR00756	PS51375	PF01535, PF13041		59.2	none (0,98)	OTHER (0.99774)
Cluster-46512.146851	AaPPR467	OM157545	-	229	P	P	7	P-P-P-P-P-P-P-3	5P	XP_020258142.1	pentatricopeptide repeat-containing protein At5g01110	Asparagus officinalis	1.36e-132	78.166	88.21	TIGR00756	PS51375	PF01535, PF12854, PF13041		999	ND	OTHER (0.9997)
Cluster-46512.146926	AaPPR468	OM157546	-	140	P	P	3	16-P-P-P-19	C	XP_010094095.2	pentatricopeptide repeat-containing protein At1g62350 isoform X1	Morus notabilis	9.37e-60	60.284	84.4	TIGR00756	PS51375	PF01535, PF13041		81.5	none (0,99)	OTHER (0.999842)
Cluster-46512.147057	AaPPR469	OM157547	-	311	P	P	8	13-P-P-P-P-P-P-P-P-13	5P	XP_010906102.1	pentatricopeptide repeat-containing protein At1g61870, mitochondrial	Elaeis guineensis	2.03e-131	57.372	78.21	TIGR00756	PS51375	PF01535, PF12854, PF13812		154.6	ND	OTHER (0.998268)
Cluster-46512.147213	AaPPR470	OM157235	-	485	P	P	7	P-Pi-P-P-Pi-P-P-244	5P	XP_020247826.1	pentatricopeptide repeat-containing protein OTP51, chloroplastic	Asparagus officinalis	0	79.339	88.43	TIGR00756	PS51375	PF01535, PF03161		75.7	ND	OTHER (0.999656)
Cluster-46512.147286	AaPPR471	OM157236	+	95	PLS	PLS	3	L1-S1-P1	I	XP_010926974.1	pentatricopeptide repeat-containing protein At4g39530	Elaeis guineensis	5.36e-27	53.535	69.7	TIGR00756	PS51375	PF01535		32.9	ND	OTHER (0.906265)
Cluster-46512.147306	AaPPR472	OM157237	-	305	PLS	PLS	8	54-L1-S1-P1-L1-S1-P2-L2-S2	I	XP_020680494.2	pentatricopeptide repeat-containing protein At1g08070, chloroplastic	Dendrobium catenatum	6.61e-137	62.838	79.05	TIGR00756	PS51375	PF13041		162.4	ND	lTP (0.354197)
Cluster-46512.147315	AaPPR473	OM157238	-	501	PLS	E2	13	22-SS-P1-L1-S1-SS-P1-L1-S1-P2-L2-S2-E1-E2-43	C	XP_010923534.1	pentatricopeptide repeat-containing protein At1g31430	Elaeis guineensis	0	70.942	85.77	TIGR00756	PS51375	PF01535, PF13041		260.6	none (0,99)	OTHER (0.999503)
Cluster-46512.147316	AaPPR474	OM157961	-	263	PLS	PLS	7	6-S1-P1-L1-S1-SS-P1-L1-23	I	XP_010923534.1	pentatricopeptide repeat-containing protein At1g31430	Elaeis guineensis	1.25e-109	70.085	79.91	TIGR00756	PS51375	PF01535, PF13041		142	ND	OTHER (0.998456)
Cluster-46512.147317	AaPPR475	OM156725	-	501	PLS	E2	13	22-SS-P1-L1-S1-SS-P1-L1-S1-P2-L2-S2-E1-E2-43	C	XP_010923534.1	pentatricopeptide repeat-containing protein At1g31430	Elaeis guineensis	0	70.942	85.77	TIGR00756	PS51375	PF01535, PF13041		260.6	none (0,99)	OTHER (0.999503)
Cluster-46512.147318	AaPPR476	OM156726	-	769	PLS	E2	21	21-L1-S1-P1-L1-S1-P1-L1-S1-SS-P1-L1-S1-SS-P1-L1-S1-P2-L2-S2-E1-E2-43	5P	XP_010923534.1	pentatricopeptide repeat-containing protein At1g31430	Elaeis guineensis	0	68.241	81.36	TIGR00756	PS51375	PF01535, PF13041		385.7	ND	OTHER (0.737485)
Cluster-46512.147319	AaPPR477	OM157548	-	769	PLS	E2	21	21-L1-S1-P1-L1-S1-P1-L1-S1-SS-P1-L1-S1-SS-P1-L1-S1-P2-L2-S2-E1-E2-43	5P	XP_010923534.1	pentatricopeptide repeat-containing protein At1g31430	Elaeis guineensis	0	68.241	81.36	TIGR00756	PS51375	PF01535, PF13041		385.7	ND	OTHER (0.737485)
Cluster-46512.147321(+1a)	AaPPR478	OM157549	+	365	PLS	E2	9	9-S1-P1-L1-S1-P2-L2-S2-E1-E2-50	C	XP_003576355.1	pentatricopeptide repeat-containing protein At2g13600	Brachypodium distachyon	3.46e-134	52.381	71.43	TIGR00756	PS51375	PF01535, PF13041		74.3	none (0,87)	OTHER (0.801624)
Cluster-46512.147374	AaPPR479	OM156727	-	98	PLS	PLS	3	S1-P2-L2-5	C	XP_019708560.1	pentatricopeptide repeat-containing protein At5g43790	Elaeis guineensis	8.69e-36	65.263	77.89	TIGR00756	PS51375	PF13041		64	none (0,93)	OTHER (0.991179)
Cluster-46512.147419	AaPPR480	OM157239	+	211	PLS	PLS	5	52-L1-S1-P1-L1-S1	C	XP_010907184.1	pentatricopeptide repeat-containing protein At4g21300	Elaeis guineensis	4.89e-75	53.509	65.79			PF01535		59	possibly mitochondrial (0,44)	OTHER (0.810567)
Cluster-46512.147767	AaPPR481	OM157550	-	130	PLS	E2	3	2-S2-E1-E2-28	C	XP_012089311.1	pentatricopeptide repeat-containing protein At2g01510, mitochondrial	Jatropha curcas	1.31e-38	56.757	73.87					7.7	none (0,98)	OTHER (0.988746)
Cluster-46512.147772	AaPPR482	OM157962	+	316	P	P	7	42-P-Pi-P-P-P-P-P-32	C	XP_019702351.1	pentatricopeptide repeat-containing protein At1g62720 isoform X1	Elaeis guineensis	9.65e-94	57.377	75.82	TIGR00756	PS51375	PF12854, PF13041		136.5	mitochondrial (0,83)	OTHER (0.493394)
Cluster-46512.147809	AaPPR483	OM157551	-	475	P	P	10	93-P-Pi-P-P-P-P-P-P-P-P-31	C	XP_020244029.1	pentatricopeptide repeat-containing protein At2g38420, mitochondrial	Asparagus officinalis	0	72.034	84.53	TIGR00756	PS51375	PF01535, PF13041, PF13812		279.7	none (0,75)	OTHER (0.980727)
Cluster-46512.147947	AaPPR484	OM157240	-	598	P	P	17	8-P-P-P-P-P-P-Pi-P-P-P-P-P-P-P-P-P-P	C	XP_010931310.1	pentatricopeptide repeat-containing protein At4g19440, chloroplastic	Elaeis guineensis	0	64.489	79.56	TIGR00756	PS51375	PF01535, PF12854, PF13041		999	none (0,96)	OTHER (0.999549)
Cluster-46512.147984	AaPPR485	OM157963	-	221	P	P	4	75-P-P-P-P-6	5P	XP_020255908.1	pentatricopeptide repeat-containing protein At1g52620 isoform X1	Asparagus officinalis	4.2e-109	81.91	88.44	TIGR00756	PS51375	PF01535, PF13041		80.7	ND	OTHER (0.99235)
Cluster-46512.148007	AaPPR486	OM157964	+	252	PLS	E2	5	15-P2-L2-S2-E1-E2-56	C	XP_020685500.1	pentatricopeptide repeat-containing protein At3g51320 isoform X1	Dendrobium catenatum	4.34e-104	61.224	75.51	TIGR00756	PS51375	PF01535		110.4	none (0,81)	OTHER (0.951788)
Cluster-46512.148044	AaPPR487	OM157552	-	129	P	P	3	19-P-P-P-6	5P	XP_020271693.1	pentatricopeptide repeat-containing protein At2g30780, partial	Asparagus officinalis	1.45e-66	76.984	87.3	TIGR00756	PS51375	PF01535, PF13041		53.9	ND	OTHER (0.997763)
Cluster-46512.148067	AaPPR488	OM157553	-	260	P	P	6	P-P-P-P-P-P-73	5P	XP_020249978.1	pentatricopeptide repeat-containing protein At2g17140	Asparagus officinalis	4.62e-143	75.769	88.08	TIGR00756	PS51375	PF01535, PF13041		106.2	ND	OTHER (0.999815)
Cluster-46512.148120	AaPPR489	OM157554	+	648	P	P	10	211-P-Pi-P-44-P-P-P-P-P-P-P-42	5P	XP_010936488.1	pentatricopeptide repeat-containing protein At1g69290	Elaeis guineensis	0	69.243	82.84	TIGR00756	PS51375	PF13041, PF13812		180.8	ND	OTHER (0.849175)
Cluster-46512.148121	AaPPR490	OM157555	+	648	P	P	10	211-P-Pi-P-44-P-P-P-P-P-P-P-42	5P	XP_010936488.1	pentatricopeptide repeat-containing protein At1g69290	Elaeis guineensis	0	69.243	82.84	TIGR00756	PS51375	PF13041, PF13812		180.8	ND	OTHER (0.849175)
Cluster-46512.148182	AaPPR491	OM157556	-	769	PLS	E2	21	21-L1-S1-P1-L1-S1-P1-L1-S1-SS-P1-L1-S1-SS-P1-L1-S1-P2-L2-S2-E1-E2-43	5P	XP_010923534.1	pentatricopeptide repeat-containing protein At1g31430	Elaeis guineensis	0	68.241	81.36	TIGR00756	PS51375	PF01535, PF13041		385.7	ND	OTHER (0.737485)
Cluster-46512.148219	AaPPR492	OM157557	+	253	P	P	7	9-P-P-P-P-P-P-P	C	XP_008792986.1	pentatricopeptide repeat-containing protein At5g18390, mitochondrial	Phoenix dactylifera	1.78e-149	79.365	88.49	TIGR00756	PS51375	PF01535, PF12854, PF13041		202.5	none (0,85)	OTHER (0.903679)
Cluster-46512.148368	AaPPR493	OM156728	+	306	P	P	8	5-P-P-P-P-P-P-P-P-14	C	XP_020272636.1	pentatricopeptide repeat-containing protein At5g46100	Asparagus officinalis	0	81.848	90.43	TIGR00756	PS51375	PF01535, PF12854, PF13041		999	none (0,98)	OTHER (0.99983)
Cluster-46512.148442	AaPPR494	OM156729	-	110	PLS	E2	3	S2-E1-E2-12	5P	XP_020256447.1	pentatricopeptide repeat-containing protein At1g28690, mitochondrial	Asparagus officinalis	9.92e-63	83.636	92.73					21	ND	OTHER (0.986897)
Cluster-46512.148530	AaPPR495	OM156730	+	677	PLS	PLS	17	84-L1-S1-P1-L1-S1-P1-L1-S1-P1-L1-S1-P1-L1-S1-P1-L1-S1-23	3P	XP_019705907.1	pentatricopeptide repeat-containing protein At4g39530	Elaeis guineensis	0	63.118	78.86	TIGR00756	PS51375	PF01535, PF13041		228.2	none (0,82)	OTHER (0.716476)
Cluster-46512.148793	AaPPR496	OM157558	+	740	P	P	12	192-P-P-P-P-57-P-P-P-P-P-P-P-P-58	C	XP_020246217.1	pentatricopeptide repeat-containing protein At3g46610	Asparagus officinalis	0	76.567	86.38	TIGR00756	PS51375	PF01535, PF13041, PF13812		288.8	possibly plastid (0,21)	OTHER (0.784584)
Cluster-46512.148809	AaPPR497	OM157559	+	174	PLS	PLS	5	10-L1-S1-P1i-L1-S1	C	XP_020247400.1	pentatricopeptide repeat-containing protein DOT4, chloroplastic	Asparagus officinalis	3.19e-84	71.839	84.48	TIGR00756	PS51375	PF01535, PF13041		59.2	none (0,98)	OTHER (0.99774)
Cluster-46512.148906	AaPPR498	OM157560	-	326	P	P	7	P-P-P-P-P-P-P-56	5P	XP_020248386.1	pentatricopeptide repeat-containing protein At4g02820, mitochondrial	Asparagus officinalis	0	80.675	88.96	TIGR00756	PS51375	PF01535, PF13041		138.2	ND	OTHER (0.999694)
Cluster-46512.148964	AaPPR499	OM157561	-	141	PLS	E2	4	L2-S2-E1-E2-25	C	XP_010926974.1	pentatricopeptide repeat-containing protein At4g39530	Elaeis guineensis	3.92e-61	63.768	84.06	TIGR00756		PF12854		55.4	none (0,99)	OTHER (0.999812)
Cluster-46512.149041	AaPPR500	OM157562	+	762	PLS	DYW	19	10-SS-P1i-L1-S1-P1-L1-S1-P1-L1-S1-P1-L1-S1-P2-L2-S2-E1-E2-DYW	C	XP_010910135.2	pentatricopeptide repeat-containing protein At3g13880	Elaeis guineensis	0	59.592	75.1		PS51375	PF01535, PF14432		204.1	possibly mitochondrial (0,34)	OTHER (0.605979)
Cluster-46512.149052	AaPPR501	OM156731	-	245	P	P	6	P-P-P-P-P-P-20	C	XP_020258345.1	pentatricopeptide repeat-containing protein At5g42310, mitochondrial, partial	Asparagus officinalis	2.37e-165	90.612	95.51	TIGR00756	PS51375	PF01535, PF12854, PF13041		999	none (0,99)	OTHER (0.999896)
Cluster-46512.149217	AaPPR502	OM157563	-	129	P	P	3	19-P-P-P-6	5P	XP_020271693.1	pentatricopeptide repeat-containing protein At2g30780, partial	Asparagus officinalis	5.48e-64	74.603	86.51	TIGR00756	PS51375	PF13041		52.4	ND	OTHER (0.996785)
Cluster-46512.149245	AaPPR503	OM156732	-	598	P	P	16	20-P-P-P-P-P-P-P-P-P-P-P-P-P-P-P-P-18	5P	NP_188314.1	pentatricopeptide (PPR) domain protein 40	Arabidopsis thaliana	0	54.167	73.55	TIGR00756	PS51375	PF01535, PF12854, PF13041		999	ND	OTHER (0.978513)
Cluster-46512.149268	AaPPR504	OM156733	+	227	PLS	PLS	5	64-P1-L1-S1-SS-SS	I	XP_020685873.1	pentatricopeptide repeat-containing protein At5g66520 isoform X2	Dendrobium catenatum	9.6e-79	55.804	71.88	TIGR00756	PS51375	PF01535		74.4	ND	OTHER (0.946011)
Cluster-46512.149269	AaPPR505	OM156734	-	128	PLS	E2	4	L2-S2-E1-E2	5P	XP_006433563.2	pentatricopeptide repeat-containing protein At3g62890	Citrus clementina	2.05e-63	71.429	87.3	TIGR00756		PF01535		31.4	ND	OTHER (0.995606)
Cluster-46512.149270	AaPPR506	OM157564	+	283	PLS	E1	8	32-SS-P1-L1-S1-P2-L2-S2-E1	I	XP_020685873.1	pentatricopeptide repeat-containing protein At5g66520 isoform X2	Dendrobium catenatum	2.79e-138	66.784	80.92	TIGR00756	PS51375	PF01535, PF13041		999	ND	OTHER (0.998875)
Cluster-46512.149303	AaPPR507	OM156735	-	439	P	P	9	P-P-P-P-99-P-P-P-P-P-34	5P	XP_020249485.1	pentatricopeptide repeat-containing protein At4g01570, partial	Asparagus officinalis	0	79.909	89.5	TIGR00756	PS51375	PF01535, PF13041		999	ND	OTHER (0.970489)
Cluster-46512.149492	AaPPR508	OM156736	+	287	P	P	7	P-27-P-P-P-P-P-P-13	C	XP_029118624.1	pentatricopeptide repeat-containing protein At2g13420, mitochondrial isoform X3	Elaeis guineensis	0	82.578	91.29	TIGR00756	PS51375	PF01535, PF13041, PF13812		999	none (0,98)	OTHER (0.997568)
Cluster-46512.149495	AaPPR509	OM156737	-	433	PLS	E+	11	L1-S1-P1-L1-S1-P2-L2-S2-E1-E2-E+	I	XP_010914819.1	pentatricopeptide repeat-containing protein At3g56550	Elaeis guineensis	0	67.972	82.26	TIGR00756	PS51375	PF01535, PF13041, PF14432		134.4	ND	OTHER (0.853253)
Cluster-46512.149502	AaPPR510	OM156738	+	109	PLS	E2	3	16-S2-E1-E2	5P	XP_020273808.1	pentatricopeptide repeat-containing protein At3g49740	Asparagus officinalis	4.13e-55	80.189	87.74	TIGR00756		PF12854		34.8	ND	OTHER (0.979036)
Cluster-46512.149635	AaPPR511	OM156739	-	777	P	P	19	88-P-P-P-Pi-P-P-P-P-P-P-P-P-Pi-P-P-P-P-P-P-19	5P	XP_020265865.1	pentatricopeptide repeat-containing protein At2g18940, chloroplastic	Asparagus officinalis	0	77.792	86.99	TIGR00756	PS51375	PF01535, PF12854, PF13041, PF13812		999	ND	OTHER (0.995853)
Cluster-46512.149640	AaPPR512	OM156740	-	622	PLS	E2	16	11-L1-S1-P1-L1-S1-SS-SS-SSi-P1-L1-S1-P2-L2i-S2-E1-E2-41	C	XP_039139570.1	pentatricopeptide repeat-containing protein At1g08070, chloroplastic	Dioscorea cayenensis subsp. rotundata	0	51.98	68.15	TIGR00756	PS51375	PF01535, PF13041		179.8	none (0,91)	OTHER (0.870372)
Cluster-46512.149642	AaPPR513	OM156741	-	622	PLS	E2	16	11-L1-S1-P1-L1-S1-SS-SS-SSi-P1-L1-S1-P2-L2i-S2-E1-E2-41	C	XP_039139570.1	pentatricopeptide repeat-containing protein At1g08070, chloroplastic	Dioscorea cayenensis subsp. rotundata	0	51.98	68.15	TIGR00756	PS51375	PF01535, PF13041		179.8	none (0,91)	OTHER (0.870372)
Cluster-46512.149657	AaPPR514	OM156742	+	929	PLS	E2	24	100-SS-P1-L1-S1-P1-L1-S1-P1-L1-S1-P1-L1-S1-P1-L1-S1-P1-L1-S1-P2-L2-S2-E1-E2-13	C	XP_029120471.1	pentatricopeptide repeat-containing protein At4g19220, mitochondrial	Elaeis guineensis	0	61.224	74.22	TIGR00756	PS51375	PF01535, PF13041		315.3	ER (0,98)	mTP (0.431247)
Cluster-46512.149676	AaPPR515	OM157565	+	242	PLS	PLS	8	L1-S1-P1-L1-S1-P2-L2-S2	3P	XP_020241415.1	pentatricopeptide repeat-containing protein At4g37170	Asparagus officinalis	1.71e-124	72.727	83.47	TIGR00756	PS51375	PF01535, PF13041		102.2	none (0,86)	OTHER (0.949069)
Cluster-46512.149749	AaPPR516	OM157566	+	131	PLS	PLS	3	10-L1-S1-SS-24	C	XP_020247400.1	pentatricopeptide repeat-containing protein DOT4, chloroplastic	Asparagus officinalis	4.11e-58	69.466	81.68	TIGR00756	PS51375	PF01535, PF13041		54	none (0,98)	OTHER (0.989387)
Cluster-46512.149783	AaPPR517	OM157567	-	638	PLS	E2	16	11-L1-S1-P1-L1-S1-SS-SS-SSi-P1-L1-S1-P2-L2i-S2-E1-E2-57	C	XP_039139570.1	pentatricopeptide repeat-containing protein At1g08070, chloroplastic	Dioscorea cayenensis subsp. rotundata	0	52.903	69.52	TIGR00756	PS51375	PF01535, PF13041		179.4	none (0,91)	OTHER (0.870372)
Cluster-46512.149826	AaPPR518	OM157568	-	631	P	P	9	287-P-P-P-Pi-P-P-P-P-P-27	5P	XP_020248659.1	pentatricopeptide repeat-containing protein At3g02650, mitochondrial	Asparagus officinalis	0	72.757	81.24	TIGR00756	PS51375	PF01535, PF13041, PF13812		197.7	ND	mTP (0.929807)
Cluster-46512.149945	AaPPR519	OM157569	+	251	PLS	E2	5	15-P2-L2-S2-E1-E2-55	C	XP_020685500.1	pentatricopeptide repeat-containing protein At3g51320 isoform X1	Dendrobium catenatum	9.82e-108	62.449	76.73	TIGR00756	PS51375	PF01535		103.1	none (0,84)	OTHER (0.951331)
Cluster-46512.150051	AaPPR520	OM157570	+	262	PLS	DYW	5	L2-S2-E1-E2-DYW	5P	XP_021307967.1	pentatricopeptide repeat-containing protein At3g24000, mitochondrial	Sorghum bicolor	2.53e-121	62.977	79.39			PF01535, PF14432		39	ND	OTHER (0.999891)
Cluster-46512.150052	AaPPR521	OM157571	-	298	PLS	PLS	8	6-SS-P1-L1-S1-P1-L1-S1-P2-18	3P	XP_015645237.1	pentatricopeptide repeat-containing protein At4g21065	Oryza sativa Japonica Group	1.39e-115	56.522	72.58	TIGR00756	PS51375	PF01535, PF13041		999	none (0,96)	OTHER (0.999467)
Cluster-46512.150150	AaPPR522	OM156743	-	501	PLS	E2	13	22-SS-P1-L1-S1-SS-P1-L1-S1-P2-L2-S2-E1-E2-43	C	XP_010923534.1	pentatricopeptide repeat-containing protein At1g31430	Elaeis guineensis	0	70.942	85.77	TIGR00756	PS51375	PF01535, PF13041		260.6	none (0,99)	OTHER (0.999503)
Cluster-46512.150262	AaPPR523	OM156744	-	483	P	P	13	9-P-P-P-P-P-P-P-P-P-P-P-Pi-P-20	C	XP_010938969.1	pentatricopeptide repeat-containing protein At2g16880	Elaeis guineensis	0	68.866	84.54	TIGR00756	PS51375	PF01535, PF12854, PF13041		999	none (0,94)	OTHER (0.973941)
Cluster-46512.150302	AaPPR524	OM156745	-	563	PLS	E2	16	5-L1-S1-P1-L1-S1-P1-L1-S1-P1-L1-S1-P2-L2-S2-E1-E2-18	C	XP_010237784.1	pentatricopeptide repeat-containing protein At3g12770	Brachypodium distachyon	0	50.752	68.05	TIGR00756	PS51375	PF01535, PF13041		999	plastid (0,71)	OTHER (0.396376)
Cluster-46512.150317	AaPPR525	OM156746	-	727	PLS	DYW	18	15-P1-L1-S1-P1-L1-S1-P1-L1-S1-P1-L1-S1-P2-L2-S2-E1-E2-DYW	C	XP_020261675.1	pentatricopeptide repeat-containing protein At4g35130, chloroplastic	Asparagus officinalis	0	74.828	85.56	TIGR00756	PS51375	PF01535, PF13041, PF14432		327.3	none (0,98)	OTHER (0.999693)
Cluster-46512.150329	AaPPR526	OM157572	-	883	PLS	E+	23	2-L1-S1i-P1-L1-S1-P1-L1-S1-P1-L1-S1-P1-L1-S1-P1-L1-S1-P2-L2-S2-E1-E2-E+	C	XP_029117918.1	pentatricopeptide repeat-containing protein At2g13600	Elaeis guineensis	0	61.899	77.24	TIGR00756	PS51375	PF01535, PF13041, PF14432		347.9	none (0,95)	OTHER (0.6761)
Cluster-46512.150461	AaPPR527	OM157573	+	678	PLS	E2	19	L1-S1-P1-L1-S1-P1-L1-S1-P1-L1-S1-P1-L1-S1-P2-L2-S2-E1-E2-52	5P	XP_020260632.1	pentatricopeptide repeat-containing protein At5g27110	Asparagus officinalis	0	76.855	86.2	TIGR00756	PS51375	PF01535, PF13041		999	ND	OTHER (0.978275)
Cluster-46512.150735	AaPPR528	OM157574	-	777	P	P	19	88-P-P-P-Pi-P-P-P-P-P-P-P-P-Pi-P-P-P-P-P-P-19	5P	XP_020265865.1	pentatricopeptide repeat-containing protein At2g18940, chloroplastic	Asparagus officinalis	0	77.792	86.99	TIGR00756	PS51375	PF01535, PF12854, PF13041, PF13812		999	ND	OTHER (0.995853)
Cluster-46512.150816	AaPPR529	OM156747	-	565	P	P	15	P-P-P-P-P-P-P-P-P-P-P-Pi-P-P-P-24	5P	XP_038975938.1	pentatricopeptide repeat-containing protein At5g65560	Phoenix dactylifera	0	55.515	71.43	TIGR00756	PS51375	PF01535, PF13041, PF17177		999	ND	OTHER (0.997023)
Cluster-46512.150823	AaPPR530	OM156748	+	695	PLS	DYW	15	82-P1-L1-S1-P1-L1-S1-P1-L1-S1-P2-L2-S2-E1-E2-DYW	C	XP_020252462.1	pentatricopeptide repeat-containing protein At3g46790, chloroplastic	Asparagus officinalis	0	81.007	90.07	TIGR00756	PS51375	PF01535, PF13041, PF14432		999	none (0,95)	OTHER (0.670156)
Cluster-46512.150824	AaPPR531	OM156749	+	695	PLS	DYW	15	82-P1-L1-S1-P1-L1-S1-P1-L1-S1-P2-L2-S2-E1-E2-DYW	C	XP_020252462.1	pentatricopeptide repeat-containing protein At3g46790, chloroplastic	Asparagus officinalis	0	81.007	90.07	TIGR00756	PS51375	PF01535, PF13041, PF14432		999	none (0,95)	OTHER (0.670156)
Cluster-46512.150848	AaPPR532	OM157575	+	563	P	P	13	109-P-P-P-P-P-P-P-P-P-P-P-P-P	C	XP_010906795.1	pentatricopeptide repeat-containing protein At1g08610	Elaeis guineensis	0	62.842	78.08	TIGR00756	PS51375	PF01535, PF12854, PF13041		999	possibly plastid (0,30)	OTHER (0.980805)
Cluster-46512.150965	AaPPR533	OM156750	-	522	P	P	12	11-P-P-P-P-P-P-P-P-P-P-P-P-98	C	XP_020277016.1	pentatricopeptide repeat-containing protein At3g04760, chloroplastic isoform X1	Asparagus officinalis	0	82.989	91.26	TIGR00756	PS51375	PF01535, PF12854, PF13041		999	none (0,97)	OTHER (0.999516)
Cluster-46512.150996	AaPPR534	OM157576	-	178	P	P	4	P-P-P-P-39	C	XP_008804322.2	pentatricopeptide repeat-containing protein At1g11710, mitochondrial	Phoenix dactylifera	1.3e-70	68.387	81.94	TIGR00756	PS51375	PF01535, PF12854, PF13041		999	none (0,92)	OTHER (0.999554)
Cluster-46512.151024	AaPPR535	OM156751	-	99	PLS	PLS	3	9-L1-S1-SS	3P	XP_020260616.1	pentatricopeptide repeat-containing protein At5g39350	Asparagus officinalis	8.15e-52	78.788	89.9			PF01535		50	none (0,98)	OTHER (0.999616)
Cluster-46512.151210	AaPPR536	OM157577	-	727	PLS	DYW	18	15-P1-L1-S1-P1-L1-S1-P1-L1-S1-P1-L1-S1-P2-L2-S2-E1-E2-DYW	C	XP_020261675.1	pentatricopeptide repeat-containing protein At4g35130, chloroplastic	Asparagus officinalis	0	74.828	85.56	TIGR00756	PS51375	PF01535, PF13041, PF14432		327.3	none (0,98)	OTHER (0.999693)
Cluster-46512.151290	AaPPR537	OM157578	-	163	P	P	3	44-P-P-P-17	C	XP_020241050.1	pentatricopeptide repeat-containing protein At2g01390 isoform X2	Asparagus officinalis	2.19e-76	67.901	83.95	TIGR00756	PS51375	PF13041		68.4	none (0,98)	OTHER (0.998832)
Cluster-46512.151596	AaPPR538	OM156752	+	665	P	P	12	111-P-P-P-P-57-P-P-P-P-P-P-P-P-64	C	XP_020246217.1	pentatricopeptide repeat-containing protein At3g46610	Asparagus officinalis	0	79.97	89.01	TIGR00756	PS51375	PF01535, PF13041, PF13812		302.4	none (0,90)	OTHER (0.99699)
Cluster-46512.151674	AaPPR539	OM157579	-	539	P	P	14	40-P-P-P-P-P-P-P-P-P-P-P-P-P-P-10	5P	XP_010917143.1	pentatricopeptide repeat-containing protein At1g09900	Elaeis guineensis	0	70.945	80.93	TIGR00756	PS51375	PF01535, PF12854, PF13041		999	ND	OTHER (0.828173)
Cluster-46512.151770	AaPPR540	OM157241	+	287	P	P	7	17-P-P-P-P-P-P-P-13	C	XP_029118624.1	pentatricopeptide repeat-containing protein At2g13420, mitochondrial isoform X3	Elaeis guineensis	2.16e-176	80.139	89.55	TIGR00756	PS51375	PF01535, PF13041, PF13812		196.8	none (0,98)	OTHER (0.996782)
Cluster-46512.151793	AaPPR541	OM157580	-	527	P	P	10	113-P-P-P-P-P-P-P-P-P-P-46	C	XP_020258030.1	pentatricopeptide repeat-containing protein At4g26680, mitochondrial	Asparagus officinalis	0	81.538	90.19	TIGR00756	PS51375	PF01535, PF13041, PF13812, PF17177		999	possibly mitochondrial (0,33)	OTHER (0.890032)
Cluster-46512.101150	AaPPR542	OM156753	+	169	PLS	PLS	3	75-P1-L1-S1	I	XP_020273808.1	pentatricopeptide repeat-containing protein At3g49740	Asparagus officinalis	5.68e-34	65.909	80.68					29.3	ND	OTHER (0.661827)
Cluster-46512.151930	AaPPR543	OM156754	-	453	P	P	12	6-P-P-P-P-P-P-P-P-P-P-P-P-34	C	XP_028961090.1	pentatricopeptide repeat-containing protein At5g46680	Malus domestica	2.65e-173	53.744	70.26	TIGR00756	PS51375	PF01535, PF13041		999	possibly plastid (0,27)	OTHER (0.904239)
Cluster-46512.151931	AaPPR544	OM156755	-	453	P	P	12	6-P-P-P-P-P-P-P-P-P-P-P-P-34	C	XP_028961090.1	pentatricopeptide repeat-containing protein At5g46680	Malus domestica	2.65e-173	53.744	70.26	TIGR00756	PS51375	PF01535, PF13041		999	possibly plastid (0,27)	OTHER (0.904239)
Cluster-46512.151932	AaPPR545	OM156756	-	453	P	P	12	6-P-P-P-P-P-P-P-P-P-P-P-P-34	C	XP_028961090.1	pentatricopeptide repeat-containing protein At5g46680	Malus domestica	8.7e-174	54.405	70.26	TIGR00756	PS51375	PF01535, PF13041		999	mitochondrial (0,52)	OTHER (0.558543)
Cluster-46512.152002	AaPPR546	OM156757	-	573	P	P	15	9-P-P-P-P-P-P-P-P-P-P-P-P-P-P-P-23	C	XP_010914611.1	pentatricopeptide repeat-containing protein At5g65560	Elaeis guineensis	0	62.653	75.22	TIGR00756	PS51375	PF01535, PF12854, PF13041, PF17177		999	none (0,99)	OTHER (0.999962)
Cluster-46512.152092	AaPPR547	OM156758	-	563	PLS	E2	16	5-L1-S1-P1-L1-S1-P1-L1-S1-P1-L1-S1-P2-L2-S2-E1-E2-18	C	XP_010237784.1	pentatricopeptide repeat-containing protein At3g12770	Brachypodium distachyon	0	50.752	68.05	TIGR00756	PS51375	PF01535, PF13041		999	plastid (0,71)	OTHER (0.396376)
Cluster-46512.152106	AaPPR548	OM156759	-	347	P	P	6	P-P-P-P-P-P-134	C	XP_008807161.2	pentatricopeptide repeat-containing protein At1g30610, chloroplastic	Phoenix dactylifera	0	72.093	81.69	TIGR00756	PS51375	PF01535, PF13041		90.6	none (0,90)	OTHER (0.999763)
Cluster-46512.152121	AaPPR549	OM156760	-	620	PLS	DYW	14	38-L1-S1i-P1-L1-S1-P1-L1-S1-P2-L2-S2-E1-E2-DYW	5P	XP_008794509.3	pentatricopeptide repeat-containing protein At4g21065	Phoenix dactylifera	0	75.258	85.91	TIGR00756	PS51375	PF01535, PF13041, PF14432		186	ND	OTHER (0.999769)
Cluster-46512.152309	AaPPR550	OM157581	-	299	PLS	PLS	9	9-L1-S1-SS-P1-L1-S1-P2-L2-S2	3P	XP_020115178.1	pentatricopeptide repeat-containing protein At5g15340, mitochondrial	Ananas comosus	1.41e-137	64.333	79.67	TIGR00756	PS51375	PF01535, PF13041		147.6	none (0,73)	OTHER (0.769718)
Cluster-46512.152359	AaPPR551	OM156761	-	206	PLS	PLS	6	11-P1-L1-S1-SS-SS-P1	3P	XP_019707645.1	pentatricopeptide repeat-containing protein At5g08510	Elaeis guineensis	1.42e-92	62.927	78.05	TIGR00756	PS51375	PF01535, PF13041		100.7	none (0,90)	OTHER (0.930466)
Cluster-46512.152443	AaPPR552	OM156762	-	229	PLS	E2	4	60-L2-S2-E1-E2-33	C	XP_020244068.1	pentatricopeptide repeat-containing protein At1g15510, chloroplastic isoform X2	Asparagus officinalis	6.76e-89	76.608	85.96	TIGR00756		PF01535		73.7	ER (0,99)	SP (0.523662)
Cluster-46512.152502	AaPPR553	OM156763	+	439	PLS	E2	12	P1-L1-S1-SS-P1-L1-S1-P2-L2-S2-E1-E2-49	5P	XP_008777686.3	pentatricopeptide repeat-containing protein At2g36980, mitochondrial	Phoenix dactylifera	0	61.949	79.12	TIGR00756	PS51375	PF01535, PF13041		187.9	ND	OTHER (0.994661)
Cluster-46512.152531	AaPPR554	OM156764	+	950	P	P	22	124-P-P-P-52-P-P-P-P-P-Pi-P-P-P-P-P-P-P-P-Pi-Pi-P-P-P-9	C	XP_026665748.2	pentatricopeptide repeat-containing protein At1g73710	Phoenix dactylifera	0	64.271	79.38	TIGR00756	PS51375	PF01535, PF13041, PF17177		999	none (0,94)	OTHER (0.636644)
Cluster-46512.152533	AaPPR555	OM156765	+	145	P	P	3	16-P-P-P-25	5P	XP_039132181.1	pentatricopeptide repeat-containing protein At1g73710	Dioscorea cayenensis subsp. rotundata	1.45e-55	65.714	79.29	TIGR00756	PS51375	PF13041		59.8	ND	OTHER (0.99981)
Cluster-46512.152665	AaPPR556	OM157965	-	209	PLS	PLS	7	P1-L1-S1-SS-P1-L1-S1	5P	XP_029120486.1	pentatricopeptide repeat-containing protein At5g66520	Elaeis guineensis	6.19e-82	63.084	73.83	TIGR00756	PS51375	PF01535		93	ND	OTHER (0.739685)
Cluster-46512.152893	AaPPR557	OM157242	+	500	P	P	14	P-P-P-P-P-P-P-P-P-P-P-P-P-P-17	5P	XP_020275266.1	pentatricopeptide repeat-containing protein At3g48810	Asparagus officinalis	0	80.924	88.35	TIGR00756	PS51375	PF01535, PF12854, PF13041		999	ND	OTHER (0.993954)
Cluster-46512.152907	AaPPR558	OM157243	+	83	PLS	PLS	3	SS-P1-L1	C	XP_020251014.1	pentatricopeptide repeat-containing protein At4g14820	Asparagus officinalis	1.56e-42	82.927	89.02	TIGR00756	PS51375	PF13041		44.4	possibly mitochondrial (0,35)	OTHER (0.91309)
Cluster-46512.152909	AaPPR559	OM156766	+	131	PLS	PLS	3	10-L1-S1-SS-24	C	XP_020247400.1	pentatricopeptide repeat-containing protein DOT4, chloroplastic	Asparagus officinalis	4.11e-58	69.466	81.68	TIGR00756	PS51375	PF01535, PF13041		54	none (0,98)	OTHER (0.989387)
Cluster-46512.15300	AaPPR560	OM156767	-	527	PLS	E+	15	P1-L1-S1-P1-L1-S1-P1-L1-S1-P2-L2-S2-E1-E2-E+	5P	XP_008783105.2	pentatricopeptide repeat-containing protein At3g02330, mitochondrial	Phoenix dactylifera	0	78.897	89.73	TIGR00756	PS51375	PF01535, PF13041, PF14432		999	ND	OTHER (0.989773)
Cluster-46512.153085	AaPPR561	OM157244	-	754	P	P	18	60-P-P-P-P-P-P-P-P-P-P-P-P-P-P-P-P-P-P-59	5P	XP_020242128.1	pentatricopeptide repeat-containing protein At3g23020	Asparagus officinalis	0	79.494	89.21	TIGR00756	PS51375	PF01535, PF13041, PF13812		999	ND	OTHER (0.999027)
Cluster-46512.153108	AaPPR562	OM157582	+	539	PLS	E1	16	SS-P1-L1-S1-SS-P1-L1-S1-SS-P1-L1-S1-P2-L2-S2-E1	3P	XP_020254447.1	pentatricopeptide repeat-containing protein At5g19020, mitochondrial	Asparagus officinalis	0	76.067	86.27	TIGR00756	PS51375	PF01535, PF13041		277.5	none (0,99)	OTHER (0.997898)
Cluster-46512.153168	AaPPR563	OM156768	-	294	P	P	6	30-P-P-P-P-P-P-54	5P	XP_008808522.2	pentatricopeptide repeat-containing protein At3g14580, mitochondrial	Phoenix dactylifera	1.62e-143	75	86.51	TIGR00756	PS51375	PF01535, PF13041, PF13812		999	ND	OTHER (0.995197)
Cluster-46512.153169	AaPPR564	OM156769	-	311	P	P	8	13-P-P-P-P-P-P-P-P-13	5P	XP_010906102.1	pentatricopeptide repeat-containing protein At1g61870, mitochondrial	Elaeis guineensis	5.14e-132	57.692	78.53	TIGR00756	PS51375	PF01535, PF12854, PF13812		153.6	ND	OTHER (0.998268)
Cluster-46512.153250	AaPPR565	OM156770	-	306	P	P	7	3-P-P-P-P-P-P-P-56	5P	XP_020248386.1	pentatricopeptide repeat-containing protein At4g02820, mitochondrial	Asparagus officinalis	1.31e-174	77.124	87.25	TIGR00756	PS51375	PF01535, PF13041		130.9	ND	OTHER (0.999817)
Cluster-46512.153260	AaPPR566	OM157966	+	397	P	P	10	9-P-P-P-P-P-P-P-Pi-P-P-38	C	XP_020254245.1	pentatricopeptide repeat-containing protein At2g41720	Asparagus officinalis	0	81.865	89.64	TIGR00756	PS51375	PF01535, PF13041		999	none (0,98)	OTHER (0.998475)
Cluster-46512.153275	AaPPR567	OM156771	+	720	P	P	10	46-P-159-P-P-Pi-P-48-P-P-P-P-P-114	C	XP_020251596.1	pentatricopeptide repeat-containing protein At1g76280 isoform X1	Asparagus officinalis	0	72.245	83.96	TIGR00756	PS51375	PF13041, PF13812		175.6	none (0,99)	OTHER (0.997923)
Cluster-46512.153347	AaPPR568	OM156772	-	268	PLS	PLS	9	S1-P1-L1-S1-P1-L1-S1-P1-L1	C	XP_003575063.1	pentatricopeptide repeat-containing protein At4g39530	Brachypodium distachyon	6.24e-83	52.574	68.75	TIGR00756	PS51375	PF01535, PF13041		110.5	none (0,96)	OTHER (0.999907)
Cluster-46512.153446	AaPPR569	OM156773	+	702	PLS	E2	18	72-S1-P1-L1-S1-P1-L1-S1-P1-L1-S1-P1-L1-S1-P2-L2-S2-E1-E2-10	C	XP_028547674.1	pentatricopeptide repeat-containing protein At5g39350 isoform X1	Dendrobium catenatum	0	54.805	71.47	TIGR00756	PS51375	PF01535, PF13041		301.8	none (0,75)	OTHER (0.737108)
Cluster-46512.153447	AaPPR570	OM156774	+	708	PLS	E2	18	78-S1-P1-L1-S1-P1-L1-S1-P1-L1-S1-P1-L1-S1-P2-L2-S2-E1-E2-10	C	XP_028547674.1	pentatricopeptide repeat-containing protein At5g39350 isoform X1	Dendrobium catenatum	0	54.805	71.47	TIGR00756	PS51375	PF01535, PF13041		299.8	possibly mitochondrial (0,34)	OTHER (0.755463)
Cluster-46512.153448	AaPPR571	OM157245	+	702	PLS	E2	18	72-S1-P1-L1-S1-P1-L1-S1-P1-L1-S1-P1-L1-S1-P2-L2-S2-E1-E2-10	C	XP_028547674.1	pentatricopeptide repeat-containing protein At5g39350 isoform X1	Dendrobium catenatum	0	54.805	71.47	TIGR00756	PS51375	PF01535, PF13041		301.8	none (0,75)	OTHER (0.737108)
Cluster-46512.153619	AaPPR572	OM156775	-	667	P	P	16	54-P-P-P-P-P-P-P-P-P-P-P-P-P-P-P-P-30	5P	XP_019704079.1	pentatricopeptide repeat-containing protein At1g22960, mitochondrial	Elaeis guineensis	0	66.368	80.57	TIGR00756	PS51375	PF12854, PF13041		999	ND	OTHER (0.727267)
Cluster-46512.153654	AaPPR573	OM156776	+	442	PLS	E2	13	SS-P1-L1-S1-SS-P1-L1-S1-P2-L2-S2-E1-E2-6	I	XP_008788464.1	pentatricopeptide repeat-containing protein At2g21090	Phoenix dactylifera	0	69.683	82.35	TIGR00756	PS51375	PF01535, PF12854, PF13041		271.9	ND	OTHER (0.445939)
Cluster-46512.153655	AaPPR574	OM157583	-	196	PLS	PLS	5	49-L1-S1-SS-P1-L1	C	XP_008788464.1	pentatricopeptide repeat-containing protein At2g21090	Phoenix dactylifera	2.28e-57	56.216	71.89	TIGR00756	PS51375	PF01535, PF13041		999	possibly ER (0,22)	OTHER (0.965501)
Cluster-46512.153660	AaPPR575	OM157584	+	540	P	P	12	8-P-P-P-P-P-P-P-P-P-P-P-P-111	C	XP_020272079.1	pentatricopeptide repeat-containing protein At1g10910, chloroplastic	Asparagus officinalis	0	85.185	92.59	TIGR00756	PS51375	PF01535, PF13041, PF17177		282.5	none (0,99)	OTHER (0.99712)
Cluster-46512.153667	AaPPR576	OM156777	-	815	PLS	E2	21	49-S1-P1-L1i-S1-P1-L1-S1-P1-L1-S1-P1-L1-S1-P1-L1-S1-P2-L2i-S2-E1-E2-58	C	XP_020243194.1	pentatricopeptide repeat-containing protein At4g39952, mitochondrial	Asparagus officinalis	0	74.168	84.95	TIGR00756	PS51375	PF01535, PF13041, PF13812		999	none (0,76)	OTHER (0.407918)
Cluster-46512.153780(-)	AaPPR577	OM157585	-	598	P	P	17	8-P-P-P-P-P-P-Pi-P-P-P-P-P-P-P-P-P-P	C	XP_010931310.1	pentatricopeptide repeat-containing protein At4g19440, chloroplastic	Elaeis guineensis	0	64.657	79.73	TIGR00756	PS51375	PF01535, PF12854, PF13041		999	none (0,96)	OTHER (0.999541)
Cluster-46512.153780(+)	AaPPR578	OM157586	+	526	P	P	15	8-P-P-P-P-P-P-Pi-P-P-P-P-P-P-P-P	3P	XP_010931310.1	pentatricopeptide repeat-containing protein At4g19440, chloroplastic	Elaeis guineensis	0	65.399	79.85	TIGR00756	PS51375	PF01535, PF12854, PF13041		999	none (0,96)	OTHER (0.999506)
Cluster-46512.153781	AaPPR579	OM156778	-	709	P	P	18	85-P-P-P-P-P-P-P-Pi-P-P-P-P-P-P-P-P-P-P	5P	XP_029120603.1	pentatricopeptide repeat-containing protein At4g19440, chloroplastic	Elaeis guineensis	0	60	76.53	TIGR00756	PS51375	PF01535, PF13041		999	ND	OTHER (0.862931)
Cluster-46512.153838	AaPPR580	OM156779	-	454	P	P	12	15-P-P-Pi-P-P-P-P-P-P-P-P-P-16	5P	XP_006372552.2	pentatricopeptide repeat-containing protein At5g12100, mitochondrial	Populus trichocarpa	8.94e-180	58.998	76.54	TIGR00756	PS51375	PF01535, PF12854, PF13041		999	ND	SP (0.361587)
Cluster-46512.153868	AaPPR581	OM156780	+	254	P	P	7	P-P-P-P-P-P-P-1	3P	XP_020269615.1	pentatricopeptide repeat-containing protein At4g20090 isoform X1	Asparagus officinalis	1.02e-138	76.113	87.45	TIGR00756	PS51375	PF01535, PF12854, PF13041		194.5	none (0,93)	OTHER (0.993155)
Cluster-46512.153945	AaPPR582	OM156781	-	1058	P	P	24	176-P-P-P-P-P-P-P-P-P-P-P-P-Pi-P-P-P-P-P-P-P-P-P-P-P-50	C	XP_020240765.1	pentatricopeptide repeat-containing protein At5g27270 isoform X1	Asparagus officinalis	0	79.135	88.72	TIGR00756	PS51375	PF01535, PF13041, PF17177		999	possibly plastid (0,27)	OTHER (0.946697)
Cluster-46512.153946	AaPPR583	OM156782	-	1059	P	P	24	177-P-P-P-P-P-P-P-P-P-P-P-P-Pi-P-P-P-P-P-P-P-P-P-P-P-50	C	XP_020240765.1	pentatricopeptide repeat-containing protein At5g27270 isoform X1	Asparagus officinalis	0	79.323	88.72	TIGR00756	PS51375	PF01535, PF13041, PF17177		999	possibly plastid (0,21)	OTHER (0.956837)
Cluster-46512.153989	AaPPR584	OM156783	+	621	P	P	15	92-P-P-P-P-P-P-P-P-P-P-P-P-P-P-P	I	NP_200798.1	Pentatricopeptide repeat (PPR) superfamily protein	Arabidopsis thaliana	0	51.003	69.57	TIGR00756	PS51375	PF01535, PF12854, PF13041		999	ND	OTHER (0.914744)
Cluster-46512.154071	AaPPR585	OM156784	-	385	P	P	9	P-P-P-P-P-P-P-P-P-82	5P	XP_038979494.1	pentatricopeptide repeat-containing protein At2g19280	Phoenix dactylifera	2.13e-156	59.701	81.79	TIGR00756	PS51375	PF01535, PF12854, PF13041		298.4	ND	OTHER (0.998392)
Cluster-46512.154072	AaPPR586	OM156785	-	529	P	P	13	P-P-P-P-P-P-P-P-P-P-P-P-P-82	C	XP_038979494.1	pentatricopeptide repeat-containing protein At2g19280	Phoenix dactylifera	0	56.159	76.41	TIGR00756	PS51375	PF01535, PF12854, PF13041		354.2	none (0,94)	OTHER (0.996688)
Cluster-46512.154126	AaPPR587	OM156786	-	727	PLS	DYW	18	15-P1-L1-S1-P1-L1-S1-P1-L1-S1-P1-L1-S1-P2-L2-S2-E1-E2-DYW	C	XP_020261675.1	pentatricopeptide repeat-containing protein At4g35130, chloroplastic	Asparagus officinalis	0	74.828	85.56	TIGR00756	PS51375	PF01535, PF13041, PF14432		327.3	none (0,98)	OTHER (0.999693)
Cluster-46512.154136	AaPPR588	OM157246	+	242	PLS	E2	4	18-L2-S2-E1-E2-89	C	XP_010922911.1	pentatricopeptide repeat-containing protein At2g02980, chloroplastic	Elaeis guineensis	3.22e-97	75.41	87.98	TIGR00756	PS51375, PS51257	PF01535		76	none (0,85)	OTHER (0.651314)
Cluster-46512.154171	AaPPR589	OM156787	-	484	P	P	13	9-P-P-P-P-P-P-P-P-P-P-P-P-P-20	C	XP_010938969.1	pentatricopeptide repeat-containing protein At2g16880	Elaeis guineensis	0	68.866	84.54	TIGR00756	PS51375	PF01535, PF12854, PF13041		999	none (0,94)	OTHER (0.973941)
Cluster-46512.154201	AaPPR590	OM157247	-	615	P	P	16	P-P-Pi-P-P-P-P-P-P-P-P-P-P-P-Pi-P-41	C	XP_010941474.1	pentatricopeptide repeat-containing protein At3g53700, chloroplastic isoform X1	Elaeis guineensis	0	53.746	71.66	TIGR00756	PS51375	PF01535, PF13041		368.3	none (0,97)	OTHER (0.999924)
Cluster-46512.154257	AaPPR591	OM157587	+	523	P	P	9	96-P-P-P-P-P-P-P-P-P-106	C	XP_008811598.2	pentatricopeptide repeat-containing protein At5g11310, mitochondrial	Phoenix dactylifera	0	58.566	71.68	TIGR00756	PS51375	PF01535, PF12854, PF13041		257.6	mitochondrial (0,58)	OTHER (0.5624)
Cluster-46512.154299	AaPPR592	OM157588	+	660	PLS	E2	18	39-SS-SS-SS-SS-SS-SS-SS-SS-SS-SS-P1-L1-S1-P2-L2-S2-E1-E2-43	C	XP_020694346.1	pentatricopeptide repeat-containing protein At4g02750	Dendrobium catenatum	0	64.414	81.08	TIGR00756	PS51375	PF01535, PF13041		999	mitochondrial (0,86)	mTP (0.955749)
Cluster-46512.154360	AaPPR593	OM156788	+	570	PLS	E2	17	18-L1-S1-SS-P1-L1i-S1-P1-L1-S1-P1-L1-S1-P2-L2-S2-E1-E2	3P	XP_020262046.1	pentatricopeptide repeat-containing protein At1g43980, mitochondrial	Asparagus officinalis	0	77.018	86.49	TIGR00756	PS51375	PF01535, PF13041		999	none (0,83)	mTP (0.507651)
Cluster-46512.154530	AaPPR594	OM156789	-	325	PLS	DYW	5	41-L2-S2-E1-E2-DYW	C	XP_020244067.1	pentatricopeptide repeat-containing protein At1g15510, chloroplastic isoform X1	Asparagus officinalis	7.05e-174	82.986	89.93			PF01535, PF14432		64	none (0,78)	OTHER (0.899089)
Cluster-46512.154533	AaPPR595	OM157248	+	456	PLS	PLS	10	128-S1-P1-L1-S1-P1-L1-S1-P1-L1-S1	3P	XP_020244067.1	pentatricopeptide repeat-containing protein At1g15510, chloroplastic isoform X1	Asparagus officinalis	0	74.836	83.59	TIGR00756	PS51375	PF01535, PF13041		999	none (0,76)	cTP (0.616449)
Cluster-46512.154617	AaPPR596	OM157589	+	535	PLS	E2	14	7-L1-S1-P1-L1-S1-SS-P1-L1-S1-P2-L2-S2-E1-E2-54	C	XP_010918387.2	pentatricopeptide repeat-containing protein At5g08305	Elaeis guineensis	0	68.797	83.08	TIGR00756	PS51375	PF01535, PF12854, PF13041		256.9	none (0,78)	OTHER (0.95723)
Cluster-46512.154618	AaPPR597	OM156790	+	535	PLS	E2	14	7-L1-S1-P1-L1-S1-SS-P1-L1-S1-P2-L2-S2-E1-E2-54	C	XP_010918387.2	pentatricopeptide repeat-containing protein At5g08305	Elaeis guineensis	0	68.609	82.89	TIGR00756	PS51375	PF01535, PF12854, PF13041		256.6	none (0,78)	OTHER (0.95723)
Cluster-46512.154693	AaPPR598	OM156791	-	211	P	P	5	9-P-P-P-P-P-15	C	XP_020257944.1	pentatricopeptide repeat-containing protein At5g67570, chloroplastic	Asparagus officinalis	1.98e-128	84.834	93.84	TIGR00756	PS51375	PF01535		85.9	possibly mitochondrial (0,32)	OTHER (0.626384)
Cluster-46512.154748	AaPPR599	OM156792	-	344	PLS	E2	7	26-P1-67-S1-P2-L2-S2-E1-E2-14	5P	XP_020266008.1	pentatricopeptide repeat-containing protein At5g59600	Asparagus officinalis	2.08e-125	53.438	74.38	TIGR00756	PS51375	PF01535, PF13041		165.8	ND	OTHER (0.95049)
Cluster-46512.154830	AaPPR600	OM157249	-	226	PLS	E+	6	P2-L2-S2-E1-E2-E+	C	XP_020241733.1	pentatricopeptide repeat-containing protein At5g50390, chloroplastic isoform X4	Asparagus officinalis	6.09e-121	77.88	90.78			PF13812, PF14432		65.3	none (0,98)	OTHER (0.999018)
Cluster-46512.155102	AaPPR601	OM157250	+	394	P	P	10	9-P-P-P-P-P-P-P-Pi-P-P-35	C	XP_020254245.1	pentatricopeptide repeat-containing protein At2g41720	Asparagus officinalis	0	81.378	89.8	TIGR00756	PS51375	PF01535, PF13041		999	none (0,98)	OTHER (0.998475)
Cluster-46512.155196	AaPPR602	OM157590	-	781	P	P	20	61-P-P-P-P-Pi-P-P-P-P-P-P-P-P-P-P-P-Pi-Pi-P-P-10	5P	XP_008788703.2	pentatricopeptide repeat-containing protein At1g71210, mitochondrial	Phoenix dactylifera	0	59.847	74.55	TIGR00756	PS51375	PF01535, PF12854, PF13041		360.7	ND	mTP (0.819574)
Cluster-46512.155264	AaPPR603	OM156793	+	180	PLS	E+	2	13-E2-E+	C	XP_020244111.1	pentatricopeptide repeat-containing protein At3g22690	Asparagus officinalis	2.33e-85	74.566	86.71			PF14432		10.4	none (0,98)	OTHER (0.999462)
Cluster-46512.155280	AaPPR604	OM156794	-	778	P	P	10	246-P-Pi-P-127-P-P-P-Pi-P-P-P-45	C	XP_038974130.1	pentatricopeptide repeat-containing protein At1g03100, mitochondrial	Phoenix dactylifera	0	72.542	83.14	TIGR00756	PS51375	PF01535, PF13041, PF13812		165.8	ER (0,57)	SP (0.521171)
Cluster-46512.155393	AaPPR605	OM156795	-	655	P	P	17	42-P-P-P-P-P-P-P-P-P-P-P-P-Pi-P-P-P-P-2	5P	XP_020255453.1	pentatricopeptide repeat-containing protein At5g39710	Asparagus officinalis	0	82.043	90.4	TIGR00756	PS51375	PF12854, PF13041		999	ND	mTP (0.858294)
Cluster-46512.155452	AaPPR606	OM156796	-	488	P	P	12	44-P-P-P-P-P-P-P-P-P-P-P-P-21	5P	XP_010917211.1	pentatricopeptide repeat-containing protein At2g06000	Elaeis guineensis	0	58.455	73.9	TIGR00756	PS51375	PF01535, PF13041		999	ND	mTP (0.759002)
Cluster-46512.155453	AaPPR607	OM156797	-	312	P	P	8	P-P-P-P-P-P-P-P-21	C	XP_010917211.1	pentatricopeptide repeat-containing protein At2g06000	Elaeis guineensis	1.08e-135	61.859	78.85	TIGR00756	PS51375	PF12854, PF13041		999	none (0,98)	OTHER (0.999917)
Cluster-46512.155454	AaPPR608	OM156798	-	312	P	P	8	P-P-P-P-P-P-P-P-21	C	XP_010917211.1	pentatricopeptide repeat-containing protein At2g06000	Elaeis guineensis	7.19e-139	62.821	78.85	TIGR00756	PS51375	PF12854, PF13041		999	none (0,99)	OTHER (0.99934)
Cluster-46512.155455	AaPPR609	OM156799	-	312	P	P	8	P-P-P-P-P-P-P-P-21	C	XP_010917211.1	pentatricopeptide repeat-containing protein At2g06000	Elaeis guineensis	7.19e-139	62.821	78.85	TIGR00756	PS51375	PF12854, PF13041		999	none (0,99)	OTHER (0.99934)
Cluster-46512.155457	AaPPR610	OM157251	-	312	P	P	8	P-P-P-P-P-P-P-P-21	C	XP_010917211.1	pentatricopeptide repeat-containing protein At2g06000	Elaeis guineensis	5.43e-134	61.859	77.56	TIGR00756	PS51375	PF12854, PF13041		999	none (0,98)	OTHER (0.999904)
Cluster-46512.155458	AaPPR611	OM157591	-	312	P	P	8	P-P-P-P-P-P-P-P-21	C	XP_010917211.1	pentatricopeptide repeat-containing protein At2g06000	Elaeis guineensis	5.43e-134	61.859	77.56	TIGR00756	PS51375	PF12854, PF13041		999	none (0,98)	OTHER (0.999904)
Cluster-46512.155550	AaPPR612	OM157252	+	616	PLS	DYW	15	10-L1-S1-P1-L1-S1-SS-P1-L1-S1-P2-L2-S2-E1-E2-DYW	C	XP_020244111.1	pentatricopeptide repeat-containing protein At3g22690	Asparagus officinalis	0	84.091	93.99	TIGR00756	PS51375	PF01535, PF13041, PF14432		263.1	none (0,93)	OTHER (0.838301)
Cluster-46512.155611	AaPPR613	OM157253	-	691	PLS	DYW	17	S1-P1i-L1-S1-SS-P1-L1-S1-P1-L1-S1-P2-L2-S2-E1-E2-DYW	C	XP_020246660.1	pentatricopeptide repeat-containing protein At5g16860	Asparagus officinalis	0	86.397	92.62	TIGR00756	PS51375	PF01535, PF13041, PF14432		999	none (0,99)	OTHER (0.995538)
Cluster-46512.155622	AaPPR614	OM157254	+	702	PLS	DYW	18	S1-P1-L1-S1-SS-P1-L1-S1-SS-P1-L1-S1-P2-L2-S2-E1-E2-DYW	C	XP_010905935.1	pentatricopeptide repeat-containing protein At2g22070	Elaeis guineensis	0	73.077	86.75	TIGR00756	PS51375	PF01535, PF13041, PF13812, PF14432		999	none (0,97)	OTHER (0.998856)
Cluster-46512.155688	AaPPR615	OM156800	+	533	PLS	PLS	15	38-L1-S1-P1-L1-S1-P1-L1-S1-P1-L1-S1-P1-L1-S1-P2	3P	XP_020252425.1	pentatricopeptide repeat-containing protein At2g39620	Asparagus officinalis	0	64.865	74.71	TIGR00756	PS51375	PF01535, PF13041		999	possibly mitochondrial (0,34)	OTHER (0.723008)
Cluster-46512.155792	AaPPR616	OM156801	-	204	PLS	PLS	5	49-L1-S1-SS-P1-L1	3P	XP_008788464.1	pentatricopeptide repeat-containing protein At2g21090	Phoenix dactylifera	1.37e-59	56.614	71.96	TIGR00756	PS51375	PF01535, PF13041		999	possibly ER (0,22)	OTHER (0.966716)
Cluster-46512.155929	AaPPR617	OM156802	-	455	P	P	8	161-P-P-P-P-P-P-P-P-14	C	XP_020673082.1	pentatricopeptide repeat-containing protein At1g55630	Dendrobium catenatum	0	67.312	80.15	TIGR00756	PS51375	PF12854, PF13041		215.2	possibly mitochondrial (0,32)	mTP (0.840552)
Cluster-46512.156011	AaPPR618	OM157592	+	75	P	P	3	P-P-P	5P	XP_011080006.1	pentatricopeptide repeat-containing protein At3g22470, mitochondrial	Sesamum indicum	1.17e-22	57.143	74.29	TIGR00756	PS51375	PF01535, PF13041		42.9	ND	OTHER (0.965251)
Cluster-46512.156091	AaPPR619	OM157593	-	525	PLS	E2	14	22-L1-S1i-P1-L1-S1-SS-P1-L1-S1-P2-L2-S2-E1-E2-26	C	XP_020680392.1	pentatricopeptide repeat-containing protein At3g62890	Dendrobium catenatum	0	58.635	75.3	TIGR00756	PS51375	PF01535, PF12854, PF13041		999	mitochondrial (0,51)	cTP (0.431033)
Cluster-46512.156116	AaPPR620	OM157594	-	341	PLS	E2	7	26-P1-67-S1-P2-L2-S2-E1-E2-11	5P	XP_020266008.1	pentatricopeptide repeat-containing protein At5g59600	Asparagus officinalis	2.27e-125	53.438	74.38	TIGR00756	PS51375	PF01535, PF13041		165.9	ND	OTHER (0.95049)
Cluster-46512.156277	AaPPR621	OM157595	-	201	P	P	4	P-P-P-P-41	5P	XP_020258561.1	pentatricopeptide repeat-containing protein At5g47360	Asparagus officinalis	3.5e-107	78.351	89.18	TIGR00756	PS51375	PF01535, PF12854		89.5	ND	OTHER (0.999413)
Cluster-46512.156299	AaPPR622	OM157255	-	239	P	P	7	P-P-P-P-P-P-P-3	5P	XP_020274365.1	pentatricopeptide repeat-containing protein At5g16640, mitochondrial	Asparagus officinalis	4.05e-137	84.388	92.41	TIGR00756	PS51375	PF01535, PF12854, PF13041		139.5	ND	OTHER (0.999751)
Cluster-46512.156348	AaPPR623	OM156803	-	100	PLS	PLS	3	5-P2-L2-S2	C	XP_028551659.1	pentatricopeptide repeat-containing protein At2g22410, mitochondrial	Dendrobium catenatum	4.43e-30	61.538	73.63	TIGR00756		PF01535		51.6	none (0,99)	OTHER (0.901907)
Cluster-46512.156556	AaPPR624	OM156804	+	505	PLS	DYW	12	P1-L1-S1-P1-L1-S1-P2-L2-S2-E1-E2-DYW	C	XP_039113795.1	pentatricopeptide repeat-containing protein At4g15720	Dioscorea cayenensis subsp. rotundata	0	63.511	77.71	TIGR00756	PS51375	PF01535, PF13041, PF14432		170	none (0,92)	OTHER (0.992513)
Cluster-46512.156557	AaPPR625	OM156805	+	505	PLS	DYW	12	P1-L1-S1-P1-L1-S1-P2-L2-S2-E1-E2-DYW	C	XP_039113795.1	pentatricopeptide repeat-containing protein At4g15720	Dioscorea cayenensis subsp. rotundata	0	63.511	77.71	TIGR00756	PS51375	PF01535, PF13041, PF14432		170	none (0,92)	OTHER (0.992513)
Cluster-46512.156672	AaPPR626	OM156806	+	134	P	P	3	4-P-P-P-25	3P	XP_020276341.1	pentatricopeptide repeat-containing protein At2g17033	Asparagus officinalis	3.93e-61	69.565	81.88	TIGR00756	PS51375	PF01535		62.9	none (0,80)	OTHER (0.972637)
Cluster-46512.156747	AaPPR627	OM156807	-	305	PLS	PLS	9	35-SS-SS-SS-SS-SS-SS-SS-SS-SS	3P	XP_012091194.1	pentatricopeptide repeat-containing protein At4g02750 isoform X1	Jatropha curcas	1.9e-116	57.196	79.7	TIGR00756	PS51375	PF01535, PF12854		999	mitochondrial (0,61)	mTP (0.977036)
Cluster-46512.156841	AaPPR628	OM156808	+	323	P	P	8	5-P-P-P-P-P-P-P-P-31	C	XP_020272636.1	pentatricopeptide repeat-containing protein At5g46100	Asparagus officinalis	0	85.811	93.24	TIGR00756	PS51375	PF12854, PF13041, PF13812		999	none (0,98)	OTHER (0.999873)
Cluster-46512.156842	AaPPR629	OM156809	-	209	P	P	5	22-P-P-Pi-P-P-14	5P	XP_020272636.1	pentatricopeptide repeat-containing protein At5g46100	Asparagus officinalis	1.25e-93	72.487	80.42	TIGR00756	PS51375	PF01535, PF12854, PF13041		999	ND	OTHER (0.957746)
Cluster-46512.156844	AaPPR630	OM156810	+	278	P	P	5	42-P-Pi-P-P-P-64	C	XP_019702351.1	pentatricopeptide repeat-containing protein At1g62720 isoform X1	Elaeis guineensis	7.42e-74	50	65.98	TIGR00756	PS51375	PF13041		69	mitochondrial (0,83)	OTHER (0.493394)
Cluster-46512.156858	AaPPR631	OM156811	-	339	PLS	E2	7	21-P1-67-S1-P2-L2-S2-E1-E2-14	C	XP_020266008.1	pentatricopeptide repeat-containing protein At5g59600	Asparagus officinalis	1.62e-125	53.438	74.38	TIGR00756	PS51375, PS51257	PF01535, PF13041		166	none (0,95)	OTHER (0.998429)
Cluster-46512.157066	AaPPR632	OM156812	+	438	PLS	E2	12	P1-L1-S1-SS-P1-L1-S1-P2-L2-S2-E1-E2-48	5P	XP_008777686.3	pentatricopeptide repeat-containing protein At2g36980, mitochondrial	Phoenix dactylifera	0	61.949	78.89	TIGR00756	PS51375	PF01535, PF13041		189.3	ND	OTHER (0.994661)
Cluster-46512.157169	AaPPR633	OM157256	+	174	P	P	4	P-P-P-P-25	C	XP_026656357.2	pentatricopeptide repeat-containing protein At3g09060	Phoenix dactylifera	6.31e-81	69.939	88.34	TIGR00756	PS51375	PF01535, PF12854, PF13041		154.1	none (0,99)	OTHER (0.99939)
Cluster-46512.157306	AaPPR634	OM157596	-	139	P	P	3	P-P-P-16	5P	XP_010920735.1	pentatricopeptide repeat-containing protein At5g02860	Elaeis guineensis	5.38e-68	75.735	88.24	TIGR00756	PS51375	PF01535, PF13041		110.8	ND	OTHER (0.991622)
Cluster-46512.157324	AaPPR635	OM156813	-	641	PLS	DYW	16	1-L1-S1-P1-L1-S1-SS-SS-P1-L1i-S1-P2-L2-S2-E1-E2-DYW	C	XP_020255510.1	pentatricopeptide repeat-containing protein At1g74630 isoform X1	Asparagus officinalis	0	82.582	89.27	TIGR00756	PS51375	PF01535, PF13041, PF14432		251.7	none (0,84)	OTHER (0.575408)
Cluster-46512.157326	AaPPR636	OM157597	-	641	PLS	DYW	16	1-L1-S1-P1-L1-S1-SS-SS-P1-L1i-S1-P2-L2-S2-E1-E2-DYW	C	XP_020255510.1	pentatricopeptide repeat-containing protein At1g74630 isoform X1	Asparagus officinalis	0	82.582	89.27	TIGR00756	PS51375	PF01535, PF13041, PF14432		251.7	none (0,84)	OTHER (0.575408)
Cluster-46512.157410	AaPPR637	OM157598	+	928	PLS	E2	24	100-SS-P1-L1-S1-P1-L1-S1-P1-L1-S1-P1-L1-S1-P1-L1-S1-P1-L1-S1-P2-L2-S2-E1-E2-12	C	XP_029120471.1	pentatricopeptide repeat-containing protein At4g19220, mitochondrial	Elaeis guineensis	0	61.224	74.22	TIGR00756	PS51375	PF01535, PF13041		315.3	ER (0,98)	mTP (0.431247)
Cluster-46512.157682	AaPPR638	OM157599	+	448	PLS	E2	13	9-L1-S1-SS-SS-SS-P1-L1-S1-P2-L2i-S2-E1-E2-7	C	XP_015616588.1	pentatricopeptide repeat-containing protein At3g29230	Oryza sativa Japonica Group	0	60.909	75.91	TIGR00756	PS51375	PF01535, PF12854, PF13041		999	possibly ER (0,47)	OTHER (0.696269)
Cluster-46512.157752	AaPPR639	OM156814	-	250	PLS	DYW	5	L2-S2-E1-E2-DYW	5P	XP_010905781.1	pentatricopeptide repeat-containing protein At2g01510, mitochondrial	Elaeis guineensis	4.33e-129	69.2	83.6		PS51375	PF14432		53.3	ND	OTHER (0.999334)
Cluster-46512.157763	AaPPR640	OM156815	+	540	PLS	E2	14	56-S1-P1-L1-S1-SS-SS-P1-L1-S1-P2-L2i-S2-E1-E2-11	5P	XP_010922730.1	pentatricopeptide repeat-containing protein At5g15300	Elaeis guineensis	0	62.075	78.49	TIGR00756	PS51375	PF01535, PF13041		218.5	ND	OTHER (0.536176)
Cluster-46512.157803	AaPPR641	OM157967	+	393	P	P	10	9-P-P-P-P-P-P-P-P-P-P-35	C	XP_020240775.1	pentatricopeptide repeat-containing protein At3g29290 isoform X1	Asparagus officinalis	0	80.208	90.62	TIGR00756	PS51375	PF01535, PF12854, PF13041, PF13812		278.5	possibly mitochondrial (0,46)	OTHER (0.884502)
Cluster-46512.158000	AaPPR642	OM157968	+	262	P	P	7	P-P-P-P-P-P-P-6	I	XP_026660574.2	pentatricopeptide repeat-containing protein At5g02860	Phoenix dactylifera	8.34e-155	82.375	90.04	TIGR00756	PS51375	PF13041, PF13812		999	ND	OTHER (0.998211)
Cluster-46512.158001	AaPPR643	OM156816	-	144	P	P	3	P-P-P-21	I	XP_026660574.2	pentatricopeptide repeat-containing protein At5g02860	Phoenix dactylifera	1.37e-70	78.947	90.23	TIGR00756	PS51375	PF01535, PF13041		999	ND	OTHER (0.995699)
Cluster-46512.158002	AaPPR644	OM157600	-	139	P	P	3	P-P-P-16	5P	XP_026660574.2	pentatricopeptide repeat-containing protein At5g02860	Phoenix dactylifera	1.76e-72	78.676	91.18	TIGR00756	PS51375	PF01535, PF13041		999	ND	OTHER (0.996343)
Cluster-46512.158064	AaPPR645	OM157601	-	237	PLS	PLS	5	76-S1-P1i-L1-S1-SS	C	XP_010912584.1	pentatricopeptide repeat-containing protein At2g21090	Elaeis guineensis	7.07e-47	51.075	63.98		PS51375	PF01535		46.6	none (0,99)	OTHER (0.999963)
Cluster-46512.158109	AaPPR646	OM157602	-	200	P	P	5	10-P-P-P-P-P	C	XP_020257944.1	pentatricopeptide repeat-containing protein At5g67570, chloroplastic	Asparagus officinalis	4.75e-123	89.474	97.37	TIGR00756	PS51375	PF17177		85.4	none (0,93)	OTHER (0.999345)
Cluster-46512.158111	AaPPR647	OM157603	-	190	P	P	5	P-P-P-P-P	C	XP_020257944.1	pentatricopeptide repeat-containing protein At5g67570, chloroplastic	Asparagus officinalis	1.22e-114	88.889	97.22	TIGR00756	PS51375	PF17177		86	none (0,85)	OTHER (0.876601)
Cluster-46512.158178	AaPPR648	OM157969	-	641	PLS	DYW	16	1-L1-S1-P1-L1-S1-SS-SS-P1-L1i-S1-P2-L2-S2-E1-E2-DYW	C	XP_020255510.1	pentatricopeptide repeat-containing protein At1g74630 isoform X1	Asparagus officinalis	0	82.582	89.27	TIGR00756	PS51375	PF01535, PF13041, PF14432		251.7	none (0,84)	OTHER (0.575408)
Cluster-46512.158199	AaPPR649	OM156817	-	486	P	P	9	161-P-P-P-P-P-P-P-P-P-10	C	XP_020673082.1	pentatricopeptide repeat-containing protein At1g55630	Dendrobium catenatum	0	67.949	81.41	TIGR00756	PS51375	PF01535, PF12854, PF13041		259.1	possibly mitochondrial (0,32)	mTP (0.840552)
Cluster-46512.158279	AaPPR650	OM156818	-	708	PLS	DYW	16	75-P1-L1-S1-P1-L1-S1-SS-P1-L1-S1-P2-L2-S2-E1-E2i-DYW	5P	XP_034693630.1	pentatricopeptide repeat-containing protein At2g29760, chloroplastic isoform X1	Vitis riparia	0	51.806	67.92	TIGR00756	PS51375	PF01535, PF13041, PF14432		999	ND	OTHER (0.998746)
Cluster-46512.158322	AaPPR651	OM156819	-	806	PLS	DYW	20	9-L1-S1-P1-L1-S1-P1-L1-S1-P1-L1-S1-P1-L1-S1-P2-L2-S2-E1-E2-DYW	C	XP_020256701.1	pentatricopeptide repeat-containing protein At3g57430, chloroplastic	Asparagus officinalis	0	82.382	91.44	TIGR00756	PS51375	PF01535, PF13041, PF14432		308	none (0,91)	OTHER (0.693925)
Cluster-46512.158336	AaPPR652	OM157257	+	157	PLS	PLS	3	56-SS-SS-SS-7	I	XP_025878973.1	pentatricopeptide repeat-containing protein At1g09410, mitochondrial	Oryza sativa Japonica Group	3.38e-57	61.438	75.82			PF01535		26.6	ND	OTHER (0.651525)
Cluster-46512.158874	AaPPR653	OM157258	+	346	PLS	PLS	10	5-P1-L1-S1-P1-L1-S1-P1-L1-S1-P2-1	3P	XP_020257498.1	pentatricopeptide repeat-containing protein At4g33990	Asparagus officinalis	0	79.191	89.31	TIGR00756	PS51375	PF01535, PF13041		999	none (0,99)	OTHER (0.996241)
Cluster-46512.158940	AaPPR654	OM157259	-	516	P	P	14	10-P-P-P-P-P-P-P-P-P-P-P-P-P-P-15	C	XP_020273022.1	pentatricopeptide repeat-containing protein At5g12100, mitochondrial	Asparagus officinalis	0	68.136	83.37	TIGR00756	PS51375	PF01535, PF12854, PF13041		999	none (0,99)	OTHER (0.999461)
Cluster-46512.158941	AaPPR655	OM157604	-	570	P	P	16	P-P-P-P-P-P-P-P-P-P-P-P-P-P-P-P-15	5P	XP_020273022.1	pentatricopeptide repeat-containing protein At5g12100, mitochondrial	Asparagus officinalis	0	67.812	83.36	TIGR00756	PS51375	PF01535, PF12854, PF13041		999	ND	OTHER (0.853216)
Cluster-46512.158994	AaPPR656	OM156820	+	285	PLS	PLS	7	40-P1-L1-S1-SS-P1-L1-S1-16	I	XP_010927406.1	pentatricopeptide repeat-containing protein At5g66520	Elaeis guineensis	1.63e-136	65.625	79.86	TIGR00756	PS51375	PF01535, PF12854, PF13041		149.2	ND	OTHER (0.418635)
Cluster-46512.159113	AaPPR657	OM157605	+	656	PLS	PLS	17	63-L1-S1-P1-L1-S1-P1-L1-S1-P1-L1-S1-P1-L1-S1-P1-L1-S1-23	3P	XP_019705907.1	pentatricopeptide repeat-containing protein At4g39530	Elaeis guineensis	0	63.922	78.44	TIGR00756	PS51375	PF01535, PF13041		213.3	mitochondrial (0,53)	cTP (0.59207)
Cluster-46512.159274	AaPPR658	OM157606	-	815	PLS	E2	21	49-S1-P1-L1i-S1-P1-L1-S1-P1-L1-S1-P1-L1-S1-P1-L1-S1-P2-L2i-S2-E1-E2-58	C	XP_020243194.1	pentatricopeptide repeat-containing protein At4g39952, mitochondrial	Asparagus officinalis	0	74.168	84.95	TIGR00756	PS51375	PF01535, PF13041, PF13812		999	none (0,76)	OTHER (0.407918)
Cluster-46512.15933	AaPPR659	OM156821	-	112	PLS	E+	1	2-E+	C	XP_020257498.1	pentatricopeptide repeat-containing protein At4g33990	Asparagus officinalis	4.06e-45	88.462	97.44			PF14432		2.5	none (0,99)	OTHER (0.990647)
Cluster-46512.159495	AaPPR660	OM156822	+	816	P	P	18	55-P-55-P-P-P-P-P-P-P-P-P-P-P-P-P-P-P-51-P-P-16	C	XP_020242686.1	pentatricopeptide repeat-containing protein At2g26790, mitochondrial isoform X1	Asparagus officinalis	0	66.218	80.29	TIGR00756	PS51375	PF01535, PF12854, PF13041		568.7	possibly mitochondrial (0,25)	mTP (0.597949)
Cluster-46512.159602	AaPPR661	OM157607	-	787	P	P	18	93-P-P-P-P-P-P-P-P-P-P-P-P-P-P-P-P-P-P-59	C	XP_020242128.1	pentatricopeptide repeat-containing protein At3g23020	Asparagus officinalis	0	79.055	87.61	TIGR00756	PS51375	PF01535, PF13041, PF13812		999	none (0,98)	OTHER (0.632023)
Cluster-46512.159603	AaPPR662	OM156823	-	787	P	P	18	93-P-P-P-P-P-P-P-P-P-P-P-P-P-P-P-P-P-P-59	C	XP_020242128.1	pentatricopeptide repeat-containing protein At3g23020	Asparagus officinalis	0	79.31	88.51	TIGR00756	PS51375	PF01535, PF13041, PF13812		999	none (0,98)	OTHER (0.632023)
Cluster-46512.159604	AaPPR663	OM156824	-	787	P	P	18	93-P-P-P-P-P-P-P-P-P-P-P-P-P-P-P-P-P-P-59	C	XP_020242128.1	pentatricopeptide repeat-containing protein At3g23020	Asparagus officinalis	0	79.693	88.76	TIGR00756	PS51375	PF01535, PF13041, PF13812		999	none (0,98)	OTHER (0.629456)
Cluster-46512.159630	AaPPR664	OM156825	+	190	PLS	DYW	3	E1-E2-DYW	5P	XP_020676094.1	pentatricopeptide repeat-containing protein At3g24000, mitochondrial	Dendrobium catenatum	4.62e-92	68.421	83.68			PF14432		22.1	ND	OTHER (0.999032)
Cluster-46512.159746	AaPPR665	OM156826	+	568	PLS	DYW	14	L1-S1-P1-L1-S1-P1-L1-S1-P2-L2-S2-E1-E2-DYW	C	XP_020264313.1	pentatricopeptide repeat-containing protein At3g24000, mitochondrial	Asparagus officinalis	0	84.859	92.08	TIGR00756	PS51375	PF01535, PF13041, PF14432		999	none (0,85)	OTHER (0.979439)
Cluster-46512.159797	AaPPR666	OM157608	-	813	P	P	19	88-P-P-P-Pi-P-P-P-P-P-P-P-P-Pi-P-P-P-P-P-P-55	5P	XP_020265865.1	pentatricopeptide repeat-containing protein At2g18940, chloroplastic	Asparagus officinalis	0	77.793	86.97	TIGR00756	PS51375	PF01535, PF12854, PF13041, PF13812		999	ND	OTHER (0.995853)
Cluster-46512.159999	AaPPR667	OM157609	+	433	PLS	DYW	10	SS-P1-L1-S1-P2-L2-S2-E1-E2-DYW	C	XP_020251014.1	pentatricopeptide repeat-containing protein At4g14820	Asparagus officinalis	0	87.067	92.61	TIGR00756	PS51375	PF01535, PF13041, PF14432		999	possibly mitochondrial (0,36)	OTHER (0.964579)
Cluster-46512.160000	AaPPR668	OM157610	+	720	PLS	DYW	18	9-L1-S1i-P1i-L1-S1-P1-L1-S1-SS-P1-L1-S1-P2-L2-S2-E1-E2-DYW	5P	XP_008804951.2	pentatricopeptide repeat-containing protein At4g14820	Phoenix dactylifera	0	65.884	79.56	TIGR00756	PS51375	PF01535, PF13041, PF14432		999	ND	OTHER (0.798245)
Cluster-46512.160153(-2)	AaPPR669	OM157611	-	232	P	P	6	P-P-P-P-P-P-16	C	NP_001151863.2	rf1 protein	Zea mays	2.12e-95	55.882	77.31	TIGR00756	PS51375	PF12854, PF13041		999	none (0,96)	OTHER (0.869543)
Cluster-46512.160153(-1)	AaPPR670	OM157612	-	341	PLS	PLS	8	L1-S1-P1-L1-S1-P1-L1-59-P1-28	C	XP_020268536.1	pentatricopeptide repeat-containing protein At3g58590	Asparagus officinalis	5.18e-179	75.904	86.75	TIGR00756	PS51375	PF01535, PF13041		999	none (0,98)	OTHER (0.974487)
Cluster-46512.160155	AaPPR671	OM157613	-	84	PLS	PLS	3	S1-P1-L1	5P	XP_008810229.3	pentatricopeptide repeat-containing protein At3g58590	Phoenix dactylifera	1.06e-39	73.81	88.1	TIGR00756	PS51375	PF13041		43.4	ND	OTHER (0.982139)
Cluster-46512.160156	AaPPR672	OM156827	-	197	P	P	5	10-P-P-P-P-P-16	C	NP_001151863.2	rf1 protein	Zea mays	5.09e-80	56.65	76.85	TIGR00756	PS51375	PF12854, PF13041		999	none (0,71)	OTHER (0.954786)
Cluster-46512.160398	AaPPR673	OM156828	-	167	PLS	PLS	5	L1-S1-P1-L1-S1-12	I	XP_020257347.1	pentatricopeptide repeat-containing protein At4g19191, mitochondrial	Asparagus officinalis	1.35e-84	73.054	85.63	TIGR00756	PS51375	PF01535		63.1	ND	OTHER (0.989641)
Cluster-46512.160477	AaPPR674	OM157614	-	346	P	P	10	P-P-P-P-P-P-P-P-P-P	5P	XP_008800829.1	pentatricopeptide repeat-containing protein At3g06920	Phoenix dactylifera	0	80.117	92.4	TIGR00756	PS51375	PF01535, PF12854, PF13041		999	ND	OTHER (0.999528)
Cluster-46512.160478	AaPPR675	OM157970	-	402	P	P	11	P-P-P-P-P-P-P-P-P-P-P-19	I	XP_008800829.1	pentatricopeptide repeat-containing protein At3g06920	Phoenix dactylifera	0	80.597	92.29	TIGR00756	PS51375	PF01535, PF12854, PF13041		999	ND	OTHER (0.999528)
Cluster-46512.160580	AaPPR676	OM157260	-	377	P	P	10	9-P-P-P-P-P-P-P-P-P-P-19	3P	XP_008800829.1	pentatricopeptide repeat-containing protein At3g06920	Phoenix dactylifera	0	80.902	92.84	TIGR00756	PS51375	PF01535, PF12854, PF13041		999	none (0,98)	OTHER (0.999485)
Cluster-46512.160751	AaPPR677	OM157261	-	248	PLS	DYW	4	10-S2-E1-E2-DYW	C	XP_030492659.1	pentatricopeptide repeat-containing protein At5g66520	Cannabis sativa	6.18e-107	63.525	77.05			PF01535, PF14432		40.1	none (0,90)	OTHER (0.992335)
Cluster-46512.160816	AaPPR678	OM157971	+	785	PLS	E2	21	9-L1-S1-P1-L1-S1-P1-L1-S1-P1-L1-S1-SS-SS-P1-L1-S1-P2-L2-S2-E1-E2-63	C	XP_020259247.1	pentatricopeptide repeat-containing protein At5g55740, chloroplastic	Asparagus officinalis	0	72.357	84.33	TIGR00756	PS51375	PF01535, PF13041		999	none (0,99)	OTHER (0.999961)
Cluster-46512.160866	AaPPR679	OM156829	-	529	P	P	13	P-P-P-P-P-P-P-P-P-P-P-P-P-82	C	XP_038979494.1	pentatricopeptide repeat-containing protein At2g19280	Phoenix dactylifera	0	56.159	76.41	TIGR00756	PS51375	PF01535, PF12854, PF13041		354.2	none (0,94)	OTHER (0.996688)
Cluster-46512.160867	AaPPR680	OM157262	-	385	P	P	9	P-P-P-P-P-P-P-P-P-82	5P	XP_038979494.1	pentatricopeptide repeat-containing protein At2g19280	Phoenix dactylifera	2.13e-156	59.701	81.79	TIGR00756	PS51375	PF01535, PF12854, PF13041		298.4	ND	OTHER (0.998392)
Cluster-46512.160911	AaPPR681	OM156830	-	856	PLS	DYW	21	15-L1-S1i-P1-L1-S1-P1-L1-S1-SS-P1-L1-S1-P1-L1-S1-P2-L2-S2-E1-E2-DYW	5P	XP_020246660.1	pentatricopeptide repeat-containing protein At5g16860	Asparagus officinalis	0	83.294	89.72	TIGR00756	PS51375	PF01535, PF13041, PF14432		999	ND	OTHER (0.451584)
Cluster-46512.161003	AaPPR682	OM157615	+	218	P	P	7	P-P-P-P-P-P-P	C	XP_008805829.1	pentatricopeptide repeat-containing protein At3g04130, mitochondrial	Phoenix dactylifera	4.38e-116	71.101	86.24	TIGR00756	PS51375	PF01535, PF13041		999	none (0,92)	OTHER (0.999004)
Cluster-46512.161073	AaPPR683	OM156831	-	439	P	P	9	P-P-P-P-99-P-P-P-P-P-34	5P	XP_020249485.1	pentatricopeptide repeat-containing protein At4g01570, partial	Asparagus officinalis	0	79.909	89.5	TIGR00756	PS51375	PF01535, PF13041		999	ND	OTHER (0.970489)
Cluster-46512.161082	AaPPR684	OM156832	-	856	P	P	23	P-P-P-P-P-P-P-P-P-P-P-Pi-P-P-P-P-P-P-P-P-P-P-P-50	C	XP_020240766.1	pentatricopeptide repeat-containing protein At5g27270 isoform X2	Asparagus officinalis	0	82.436	92.27	TIGR00756	PS51375	PF01535, PF13041, PF17177		999	none (0,97)	OTHER (0.999779)
Cluster-46512.161196	AaPPR685	OM156833	+	622	P	P	18	P-P-P-P-P-Pi-P-P-P-P-P-P-P-P-P-P-P-P	C	XP_020268608.1	pentatricopeptide repeat-containing protein At4g30825, chloroplastic	Asparagus officinalis	0	86.977	94.86	TIGR00756	PS51375	PF01535, PF13041, PF13812		999	possibly mitochondrial (0,29)	OTHER (0.993053)
Cluster-46512.161264	AaPPR686	OM156834	-	180	P	P	5	13-P-P-P-P-P	5P	XP_008784899.2	pentatricopeptide repeat-containing protein At3g54980, mitochondrial	Phoenix dactylifera	7.19e-83	70.879	83.52	TIGR00756	PS51375	PF01535, PF13812		121.4	ND	OTHER (0.999905)
Cluster-46512.161675	AaPPR687	OM156835	-	473	P	P	12	52-P-Pi-P-P-P-P-P-P-P-P-P-P	5P	XP_008802303.2	pentatricopeptide repeat-containing protein At5g18475	Phoenix dactylifera	0	67.763	80.26	TIGR00756	PS51375	PF01535, PF12854, PF13041		999	ND	OTHER (0.998274)
Cluster-46512.161676	AaPPR688	OM156836	-	473	P	P	12	52-P-Pi-P-P-P-P-P-P-P-P-P-P	5P	XP_008802303.2	pentatricopeptide repeat-containing protein At5g18475	Phoenix dactylifera	0	67.763	80.26	TIGR00756	PS51375	PF01535, PF12854, PF13041		999	ND	OTHER (0.998274)
Cluster-46512.161677	AaPPR689	OM156837	-	473	P	P	12	52-P-Pi-P-P-P-P-P-P-P-P-P-P	5P	XP_008802303.2	pentatricopeptide repeat-containing protein At5g18475	Phoenix dactylifera	0	67.763	80.26	TIGR00756	PS51375	PF01535, PF12854, PF13041		999	ND	OTHER (0.998274)
Cluster-46512.161678	AaPPR690	OM157263	-	473	P	P	12	52-P-Pi-P-P-P-P-P-P-P-P-P-P	5P	XP_008802303.2	pentatricopeptide repeat-containing protein At5g18475	Phoenix dactylifera	0	67.982	80.48	TIGR00756	PS51375	PF01535, PF12854, PF13041		999	ND	OTHER (0.998274)
Cluster-46512.161751	AaPPR691	OM157972	-	615	P	P	16	P-P-Pi-P-P-P-P-P-P-P-P-P-P-P-Pi-P-41	C	XP_010941474.1	pentatricopeptide repeat-containing protein At3g53700, chloroplastic isoform X1	Elaeis guineensis	0	53.746	71.66	TIGR00756	PS51375	PF01535, PF13041		368.3	none (0,97)	OTHER (0.999924)
Cluster-46512.161785	AaPPR692	OM156838	-	365	P	P	8	10-P-40-P-P-P-P-P-P-P-35	C	XP_020257348.1	pentatricopeptide repeat-containing protein At4g39620, chloroplastic	Asparagus officinalis	0	87.293	93.09	TIGR00756	PS51375	PF01535, PF13041, PF13812		265.3	none (0,99)	OTHER (0.952333)
Cluster-46512.161885	AaPPR693	OM157973	-	686	P	P	17	P-P-P-P-P-P-Pi-P-P-P-P-P-P-P-P-P-34-P-72	C	XP_010934122.1	pentatricopeptide repeat-containing protein At1g62590	Elaeis guineensis	0	62.99	77.79	TIGR00756	PS51375	PF12854, PF13041		999	none (0,89)	OTHER (0.779313)
Cluster-46512.161984	AaPPR694	OM156839	+	373	PLS	PLS	10	35-L1-S1-SS-P1-L1-S1-P1-L1-S1-P1-5	I	XP_020273808.1	pentatricopeptide repeat-containing protein At3g49740	Asparagus officinalis	0	67.56	83.91	TIGR00756	PS51375	PF01535, PF12854, PF13041		999	ND	cTP (0.474408)
Cluster-46512.162043	AaPPR695	OM157616	-	179	PLS	DYW	2	9-E2-DYW	5P	XP_007201718.1	pentatricopeptide repeat-containing protein At4g21065	Prunus persica	5.61e-74	64.368	78.74			PF14432		5.9	ND	OTHER (0.999968)
Cluster-46512.162080	AaPPR696	OM156840	-	110	PLS	E2	3	S2-E1-E2-12	5P	XP_020256447.1	pentatricopeptide repeat-containing protein At1g28690, mitochondrial	Asparagus officinalis	2.87e-61	82.727	91.82					30.5	ND	OTHER (0.988109)
Cluster-46512.162156	AaPPR697	OM157974	-	184	P	P	5	P-P-P-P-P-16	C	XP_020240766.1	pentatricopeptide repeat-containing protein At5g27270 isoform X2	Asparagus officinalis	6.6e-105	81.868	90.66	TIGR00756	PS51375	PF01535, PF13812		68.9	none (0,99)	OTHER (0.99825)
Cluster-46512.162385	AaPPR698	OM157264	-	469	P	P	8	161-P-P-P-P-P-P-P-P-28	C	XP_020673082.1	pentatricopeptide repeat-containing protein At1g55630	Dendrobium catenatum	0	67.312	80.15	TIGR00756	PS51375	PF12854, PF13041		214.7	possibly mitochondrial (0,32)	mTP (0.840552)
Cluster-46512.162386	AaPPR699	OM156841	-	455	P	P	8	161-P-P-P-P-P-P-P-P-14	C	XP_020673082.1	pentatricopeptide repeat-containing protein At1g55630	Dendrobium catenatum	0	67.312	80.15	TIGR00756	PS51375	PF12854, PF13041		215.2	possibly mitochondrial (0,32)	mTP (0.831575)
Cluster-46512.162409	AaPPR700	OM156842	+	209	PLS	E2	4	11-L2-S2-E1-E2-62	5P	XP_010938127.1	pentatricopeptide repeat-containing protein At5g56310	Elaeis guineensis	4.53e-113	80.296	85.22	TIGR00756		PF01535		74.7	ND	OTHER (0.988756)
Cluster-46512.162476	AaPPR701	OM156843	-	298	P	P	9	P-P-P-P-P-P-P-P-P	I	XP_010935557.1	protein Rf1, mitochondrial	Elaeis guineensis	3.44e-104	50.676	70.61	TIGR00756	PS51375	PF12854, PF13041		999	ND	OTHER (0.971334)
Cluster-46512.162666	AaPPR702	OM157975	+	278	PLS	E2	7	L1-S1-P2-L2-S2-E1-E2-48	5P	XP_020269343.1	pentatricopeptide repeat-containing protein At4g16470	Asparagus officinalis	1.32e-158	76.642	87.96	TIGR00756	PS51375	PF01535, PF13041		999	ND	OTHER (0.854663)
Cluster-46512.162667	AaPPR703	OM157265	+	278	PLS	E2	7	L1-S1-P2-L2-S2-E1-E2-48	5P	XP_020269343.1	pentatricopeptide repeat-containing protein At4g16470	Asparagus officinalis	4.34e-158	76.277	87.96	TIGR00756	PS51375	PF01535, PF13041		999	ND	OTHER (0.854663)
Cluster-46512.162668	AaPPR704	OM156844	+	278	PLS	E2	7	L1-S1-P2-L2-S2-E1-E2-48	5P	XP_020269343.1	pentatricopeptide repeat-containing protein At4g16470	Asparagus officinalis	4.34e-158	76.277	87.96	TIGR00756	PS51375	PF01535, PF13041		999	ND	OTHER (0.854663)
Cluster-46512.162710	AaPPR705	OM156845	+	365	PLS	DYW	8	L1-S1-P2-L2i-S2-E1-E2-DYW	5P	NP_187990.1	Pentatricopeptide repeat (PPR) superfamily protein	Arabidopsis thaliana	8.91e-178	65.312	79.67	TIGR00756	PS51375	PF01535, PF13041, PF14432		119.8	ND	OTHER (0.827648)
Cluster-46512.162711(+1)	AaPPR706	OM156846	+	92	PLS	E+	2	16-E2-E+	C	XP_010111068.2	pentatricopeptide repeat-containing protein At4g21065	Morus notabilis	3.77e-32	61.957	75					19.2	possibly plastid (0,24)	OTHER (0.738813)
Cluster-46512.162801	AaPPR707	OM157266	-	488	P	P	12	44-P-P-P-P-P-P-P-P-P-P-P-P-21	5P	XP_010917211.1	pentatricopeptide repeat-containing protein At2g06000	Elaeis guineensis	0	58.455	73.9	TIGR00756	PS51375	PF01535, PF13041		999	ND	mTP (0.759002)
Cluster-46512.162821	AaPPR708	OM156847	+	237	PLS	PLS	7	3-S1-P1i-L1-S1-P1-L1-S1	3P	XP_010936388.1	pentatricopeptide repeat-containing protein At4g21300	Elaeis guineensis	2.26e-99	65.678	79.24	TIGR00756	PS51375	PF01535, PF13041		93	none (0,83)	OTHER (0.974665)
Cluster-46512.162834	AaPPR709	OM157267	-	218	P	P	5	31-P-P-Pi-P-P-14	5P	XP_020272636.1	pentatricopeptide repeat-containing protein At5g46100	Asparagus officinalis	2.09e-104	76.65	83.76	TIGR00756	PS51375	PF01535, PF12854, PF13041		147.7	ND	OTHER (0.386589)
Cluster-46512.162835	AaPPR710	OM157268	-	218	P	P	5	31-P-P-Pi-P-P-14	5P	XP_020272636.1	pentatricopeptide repeat-containing protein At5g46100	Asparagus officinalis	2.09e-104	76.65	83.76	TIGR00756	PS51375	PF01535, PF12854, PF13041		147.7	ND	OTHER (0.386589)
Cluster-46512.162836	AaPPR711	OM156848	+	297	P	P	8	5-P-P-P-P-P-P-P-P-5	C	XP_020272636.1	pentatricopeptide repeat-containing protein At5g46100	Asparagus officinalis	0	85.811	93.24	TIGR00756	PS51375	PF12854, PF13041, PF13812		999	none (0,98)	OTHER (0.999873)
Cluster-46512.162837	AaPPR712	OM157617	-	218	P	P	5	31-P-P-Pi-P-P-14	5P	XP_020272636.1	pentatricopeptide repeat-containing protein At5g46100	Asparagus officinalis	2.09e-104	76.65	83.76	TIGR00756	PS51375	PF01535, PF12854, PF13041		147.7	ND	OTHER (0.386589)
Cluster-46512.162838	AaPPR713	OM157618	-	218	P	P	5	31-P-P-Pi-P-P-14	5P	XP_020272636.1	pentatricopeptide repeat-containing protein At5g46100	Asparagus officinalis	2.09e-104	76.65	83.76	TIGR00756	PS51375	PF01535, PF12854, PF13041		147.7	ND	OTHER (0.386589)
Cluster-46512.162946	AaPPR714	OM157619	+	87	PLS	E+	1	9-E+	C	XP_008806000.2	pentatricopeptide repeat-containing protein At2g33680	Phoenix dactylifera	5.32e-29	58.333	72.62			PF14432		0.8	none (0,91)	OTHER (0.9542)
Cluster-46512.163063	AaPPR715	OM156849	+	702	PLS	E2	18	72-S1-P1-L1-S1-P1-L1-S1-P1-L1-S1-P1-L1-S1-P2-L2-S2-E1-E2-10	C	XP_028547674.1	pentatricopeptide repeat-containing protein At5g39350 isoform X1	Dendrobium catenatum	0	54.805	71.47	TIGR00756	PS51375	PF01535, PF13041		300	none (0,75)	OTHER (0.737108)
Cluster-46512.163101	AaPPR716	OM156850	-	131	PLS	E2	5	P2-L2-S2-E1-E2	C	XP_002443455.2	pentatricopeptide repeat-containing protein At4g35130, chloroplastic	Sorghum bicolor	2.01e-49	59.375	72.66	TIGR00756	PS51257	PF01535		54.5	none (0,99)	OTHER (0.970925)
Cluster-46512.163102	AaPPR717	OM157269	-	119	PLS	E1	4	P2-L2-S2-E1-8	C	XP_002443455.2	pentatricopeptide repeat-containing protein At4g35130, chloroplastic	Sorghum bicolor	1.45e-41	60.177	73.45	TIGR00756	PS51257	PF01535		55	none (0,99)	OTHER (0.969169)
Cluster-46512.163103	AaPPR718	OM156851	-	131	PLS	E2	5	P2-L2-S2-E1-E2	C	XP_002443455.2	pentatricopeptide repeat-containing protein At4g35130, chloroplastic	Sorghum bicolor	2.01e-49	59.375	72.66	TIGR00756	PS51257	PF01535		54.5	none (0,99)	OTHER (0.970925)
Cluster-46512.163104	AaPPR719	OM157270	-	315	PLS	PLS	9	10-L1-S1-P1-L1-S1-P1i-L1-S1-P1-4	3P	XP_020695124.1	pentatricopeptide repeat-containing protein At5g27110	Dendrobium catenatum	1.28e-100	51.485	68.65	TIGR00756	PS51375	PF01535, PF13041		116	none (0,84)	OTHER (0.977486)
Cluster-46512.163180(+)	AaPPR720	OM156852	+	121	PLS	E1	3	L2-S2-E1-26	C	XP_020251901.1	pentatricopeptide repeat-containing protein At4g01030, mitochondrial	Asparagus officinalis	1.61e-43	79.348	86.96	TIGR00756				24.8	none (0,98)	OTHER (0.998115)
Cluster-46512.163180(-)	AaPPR721	OM156853	-	727	PLS	E2	19	24-SS-P1-L1-S1-SS-P1i-L1-S1-SS-SS-SS-P1-L1-S1-P2-L2-S2-E1-E2-68	C	XP_012090716.1	pentatricopeptide repeat-containing protein At2g13600	Jatropha curcas	0	54.077	71.39	TIGR00756	PS51375	PF01535, PF13041		333.3	mitochondrial (0,65)	OTHER (0.74755)
Cluster-46512.163186	AaPPR722	OM156854	+	118	P	P	3	8-P-P-P-6	C	XP_010907630.1	pentatricopeptide repeat-containing protein At3g09060	Elaeis guineensis	2.55e-33	59.434	73.58	TIGR00756	PS51375	PF01535, PF12854		46	none (0,93)	OTHER (0.996161)
Cluster-46512.163256	AaPPR723	OM157620	+	136	PLS	PLS	4	9-L1-S1-SS-SS	3P	XP_020685877.1	pentatricopeptide repeat-containing protein At5g66520 isoform X4	Dendrobium catenatum	2.24e-50	64	76	TIGR00756	PS51375	PF01535		50.3	possibly ER (0,43)	cTP (0.490675)
Cluster-46512.163257	AaPPR724	OM157621	+	227	PLS	PLS	5	64-P1-L1-S1-SS-SS	I	XP_020685875.1	pentatricopeptide repeat-containing protein At5g66520 isoform X3	Dendrobium catenatum	2.77e-83	56.769	73.36	TIGR00756	PS51375	PF01535		74.4	ND	OTHER (0.506603)
Cluster-46512.163361	AaPPR725	OM156855	+	785	PLS	E2	21	9-L1-S1-P1-L1-S1-P1-L1-S1-P1-L1-S1-SS-SS-P1-L1-S1-P2-L2-S2-E1-E2-63	C	XP_020259247.1	pentatricopeptide repeat-containing protein At5g55740, chloroplastic	Asparagus officinalis	0	72.357	84.33	TIGR00756	PS51375	PF01535, PF13041		999	none (0,99)	OTHER (0.999961)
Cluster-46512.101526	AaPPR726	OM156856	+	553	P	P	14	43-P-P-P-P-P-P-P-P-P-P-P-P-P-P-21	5P	XP_010925750.1	pentatricopeptide repeat-containing protein At1g63330	Elaeis guineensis	6e-177	57.674	74.65	TIGR00756	PS51375	PF01535, PF12854, PF13041		999	ND	OTHER (0.848606)
Cluster-46512.163383	AaPPR727	OM157622	+	588	PLS	E2	14	88-P1-L1-S1-P1-L1i-S1-P1-L1-S1-P2-L2-S2-E1-E2-23	C	XP_010926521.1	pentatricopeptide repeat-containing protein At1g08070, chloroplastic	Elaeis guineensis	0	62.674	74.13	TIGR00756	PS51375	PF01535, PF13041		288	none (0,91)	OTHER (0.992888)
Cluster-46512.163397	AaPPR728	OM157623	+	227	PLS	DYW	4	S2-E1-E2-DYW	C	XP_010921855.1	pentatricopeptide repeat-containing protein At1g08070, chloroplastic	Elaeis guineensis	5.76e-135	81.498	90.31			PF01535, PF13812, PF14432		27	none (0,98)	OTHER (0.999803)
Cluster-46512.163489	AaPPR729	OM156857	-	264	PLS	PLS	8	1-L1-S1i-P1-L1-S1-SS-SS-P1	3P	XP_019707645.1	pentatricopeptide repeat-containing protein At5g08510	Elaeis guineensis	3.43e-121	62.357	78.71	TIGR00756	PS51375	PF01535, PF13041		98.2	none (0,97)	OTHER (0.986369)
Cluster-46512.163499	AaPPR730	OM156858	-	185	P	P	4	30-P-P-P-P-15	5P	XP_008808522.2	pentatricopeptide repeat-containing protein At3g14580, mitochondrial	Phoenix dactylifera	5.54e-104	76.216	86.49	TIGR00756	PS51375	PF12854, PF13041, PF13812		139.1	ND	OTHER (0.993727)
Cluster-46512.163682	AaPPR731	OM156859	+	205	PLS	E2	7	L1-S1-P2-L2-S2-E1-E2	3P	XP_004972231.1	pentatricopeptide repeat-containing protein At3g14730	Setaria italica	1.57e-75	56.039	72.95	TIGR00756	PS51375	PF01535, PF13041		102.4	none (0,99)	OTHER (0.99858)
Cluster-46512.163771	AaPPR732	OM156860	-	561	P	P	14	65-P-P-P-P-P-P-P-P-P-P-P-P-Pi-P-10	C	XP_010906516.1	pentatricopeptide repeat-containing protein At5g16640, mitochondrial	Elaeis guineensis	0	63.364	76.64	TIGR00756	PS51375	PF12854, PF13041		340.6	mitochondrial (0,62)	mTP (0.97926)
Cluster-46512.163772	AaPPR733	OM156861	-	552	P	P	14	65-P-P-P-P-P-P-P-P-P-P-P-P-Pi-P-1	C	XP_010906516.1	pentatricopeptide repeat-containing protein At5g16640, mitochondrial	Elaeis guineensis	0	63.178	76.45	TIGR00756	PS51375	PF12854, PF13041		342.8	mitochondrial (0,62)	mTP (0.97926)
Cluster-46512.163985	AaPPR734	OM156862	+	272	PLS	E+	7	S1-P2-L2-S2-E1-E2-E+	I	XP_006593275.1	pentatricopeptide repeat-containing protein At4g14820	Glycine max	3.01e-121	60.145	79.35	TIGR00756	PS51375	PF01535, PF13041, PF14432		125.2	ND	OTHER (0.99946)
Cluster-46512.164000	AaPPR735	OM157624	-	474	PLS	E2	12	24-S1-P1-L1-S1-P1-L1-S1-P2-L2-S2-E1-E2-44	5P	XP_010920291.1	pentatricopeptide repeat-containing protein At4g33170	Elaeis guineensis	0	61.506	74.69	TIGR00756	PS51375	PF01535, PF13041		999	ND	OTHER (0.784731)
Cluster-46512.164007	AaPPR736	OM156863	-	724	PLS	E2	18	53-P1-L1-S1-SS-P1-L1-S1-P1-L1-S1-P1-L1-S1-P2-L2-S2-E1-E2-52	5P	XP_028553055.1	pentatricopeptide repeat-containing protein At4g21065	Dendrobium catenatum	0	61.31	78.12	TIGR00756	PS51375	PF01535, PF13041		293.1	ND	cTP (0.510956)
Cluster-46512.164134	AaPPR737	OM156864	+	381	PLS	E2	11	5-SS-SSi-SS-P1-L1-S1-P2-L2-S2-E1-E2-9	C	XP_020277011.1	pentatricopeptide repeat-containing protein At4g16835, mitochondrial	Asparagus officinalis	0	79.79	90.81	TIGR00756	PS51375	PF01535, PF12854, PF13041		999	none (0,77)	OTHER (0.994743)
Cluster-46512.164135	AaPPR738	OM156865	-	705	PLS	E2	20	22-P1-L1-S1-P1-L1-S1-P1-L1-S1-P1-L1-S1-P1-L1-S1-P2-L2-S2-E1-E2-8	C	XP_010916614.1	pentatricopeptide repeat-containing protein At3g16610	Elaeis guineensis	0	58.499	74.36	TIGR00756	PS51375	PF01535, PF13041		999	none (0,99)	OTHER (0.993227)
Cluster-46512.164176	AaPPR739	OM157625	-	199	PLS	PLS	6	S1-P1-L1-S1-P2-L2-2	I	XP_019708560.1	pentatricopeptide repeat-containing protein At5g43790	Elaeis guineensis	8.26e-96	71.357	80.9	TIGR00756	PS51375	PF01535, PF13041		131.5	ND	OTHER (0.999546)
Cluster-46512.164177	AaPPR740	OM157626	-	164	PLS	PLS	5	18-L1-S1-P1-L1-S1	3P	XP_019708560.1	pentatricopeptide repeat-containing protein At5g43790	Elaeis guineensis	7.14e-35	53.125	71.25					38.5	possibly plastid (0,38)	OTHER (0.28883)
Cluster-46512.164178	AaPPR741	OM157627	+	500	P	P	14	P-P-P-P-P-P-P-P-P-P-P-P-P-P-17	5P	XP_020275266.1	pentatricopeptide repeat-containing protein At3g48810	Asparagus officinalis	0	80.924	88.35	TIGR00756	PS51375	PF01535, PF12854, PF13041		999	ND	OTHER (0.993954)
Cluster-46512.164204	AaPPR742	OM157628	+	818	P	P	18	124-P-P-P-P-P-P-P-P-P-P-P-P-P-P-P-P-59-P-P-5	5P	XP_010943853.1	pentatricopeptide repeat-containing protein At5g65560	Elaeis guineensis	0	57.161	73.6	TIGR00756	PS51375	PF01535, PF12854, PF13041, PF13812		999	ND	OTHER (0.490675)
Cluster-46512.164379	AaPPR743	OM157629	+	179	PLS	E+	4	6-S2-E1-E2-E+	5P	XP_029122801.1	pentatricopeptide repeat-containing protein At2g33680	Elaeis guineensis	3e-85	75.625	85.62			PF14432		43.4	ND	OTHER (0.99943)
Cluster-46512.164380	AaPPR744	OM157630	-	230	PLS	PLS	7	4-L1-S1-P1-L1-S1-P1-L1	3P	XP_008806000.2	pentatricopeptide repeat-containing protein At2g33680	Phoenix dactylifera	1.42e-104	68.722	80.62	TIGR00756	PS51375	PF01535		81.1	none (0,75)	OTHER (0.859937)
Cluster-46512.164383	AaPPR745	OM157631	+	179	PLS	E+	4	6-S2-E1-E2-E+	5P	XP_029122801.1	pentatricopeptide repeat-containing protein At2g33680	Elaeis guineensis	3e-85	75.625	85.62			PF14432		43.4	ND	OTHER (0.99943)
Cluster-46512.164447	AaPPR746	OM157632	-	202	PLS	PLS	6	15-P1-L1-S1-P1-L1-S1	3P	XP_010931478.1	pentatricopeptide repeat-containing protein At3g26782, mitochondrial	Elaeis guineensis	5.01e-84	62.871	80.69	TIGR00756	PS51375	PF01535, PF13041		109.8	none (0,99)	OTHER (0.999393)
Cluster-46512.164448	AaPPR747	OM157633	+	89	PLS	PLS	3	12-P1-L1-S1	I	XP_010931478.1	pentatricopeptide repeat-containing protein At3g26782, mitochondrial	Elaeis guineensis	1.05e-41	70.787	86.52	TIGR00756	PS51375	PF01535		50.6	ND	OTHER (0.782938)
Cluster-46512.164557	AaPPR748	OM157634	+	615	P	P	16	32-P-P-P-P-P-P-P-P-P-P-P-P-P-P-P-P-5	C	XP_020258607.1	pentatricopeptide repeat-containing protein At4g19890	Asparagus officinalis	0	80.163	90.24	TIGR00756	PS51375	PF01535, PF13041, PF13812		999	plastid (0,66)	cTP (0.553824)
Cluster-46512.164572	AaPPR749	OM156866	+	554	PLS	E2	16	13-L1-S1i-P1-L1-S1-SS-SS-SS-P1-L1-S1-P2-L2i-S2-E1-E2-7	5P	XP_015616588.1	pentatricopeptide repeat-containing protein At3g29230	Oryza sativa Japonica Group	0	59.834	74.12	TIGR00756	PS51375	PF01535, PF12854, PF13041		999	ND	OTHER (0.926972)
Cluster-46512.164573	AaPPR750	OM156867	+	448	PLS	E2	13	9-L1-S1-SS-SS-SS-P1-L1-S1-P2-L2i-S2-E1-E2-7	C	XP_015616588.1	pentatricopeptide repeat-containing protein At3g29230	Oryza sativa Japonica Group	0	60.909	75.91	TIGR00756	PS51375	PF01535, PF12854, PF13041		999	possibly ER (0,47)	OTHER (0.696269)
Cluster-46512.164574	AaPPR751	OM156868	+	448	PLS	E2	13	9-L1-S1-SS-SS-SS-P1-L1-S1-P2-L2i-S2-E1-E2-7	C	XP_015616588.1	pentatricopeptide repeat-containing protein At3g29230	Oryza sativa Japonica Group	0	60.909	75.91	TIGR00756	PS51375	PF01535, PF12854, PF13041		999	possibly ER (0,47)	OTHER (0.696269)
Cluster-46512.164781	AaPPR752	OM156869	+	385	PLS	E2	10	L1-S1-P1-L1-S1-P2-L2-S2-E1-E2-48	5P	XP_020245858.1	pentatricopeptide repeat-containing protein At4g39530	Asparagus officinalis	0	76.053	88.68	TIGR00756	PS51375	PF01535, PF13041		999	ND	OTHER (0.962296)
Cluster-46512.164849	AaPPR753	OM157635	-	607	PLS	DYW	15	11-L1-S1-P1-L1-S1-SS-P1-L1-S1-P2-L2-S2-E1-E2i-DYW	C	XP_034693630.1	pentatricopeptide repeat-containing protein At2g29760, chloroplastic isoform X1	Vitis riparia	0	53.074	69.09	TIGR00756	PS51375, PS51257	PF01535, PF13041, PF14432		999	none (0,96)	OTHER (0.972925)
Cluster-46512.164852	AaPPR754	OM157636	+	519	PLS	E+	12	56-L1-S1i-SS-P1-L1-S1-P2-L2-S2-E1-E2i-E+	3P	XP_039130200.1	pentatricopeptide repeat-containing protein At5g50990	Dioscorea cayenensis subsp. rotundata	0	53.892	68.26	TIGR00756	PS51375	PF01535, PF13041, PF14432		999	possibly plastid (0,27)	cTP (0.60403)
Cluster-46512.164884	AaPPR755	OM157637	-	856	PLS	DYW	21	15-L1-S1i-P1-L1-S1-P1-L1-S1-SS-P1-L1-S1-P1-L1-S1-P2-L2-S2-E1-E2-DYW	5P	XP_020246660.1	pentatricopeptide repeat-containing protein At5g16860	Asparagus officinalis	0	83.294	89.72	TIGR00756	PS51375	PF01535, PF13041, PF14432		999	ND	OTHER (0.451584)
Cluster-46512.164994	AaPPR756	OM157638	+	100	PLS	E2	3	10-S2-E1-E2	C	XP_010913037.1	pentatricopeptide repeat-containing protein At2g29760, chloroplastic	Elaeis guineensis	7.79e-45	73	82	TIGR00756				17.1	none (0,99)	OTHER (0.999295)
Cluster-46512.164995	AaPPR757	OM157639	-	138	PLS	PLS	4	L1-S1-P1-L1-11	5P	XP_010913037.1	pentatricopeptide repeat-containing protein At2g29760, chloroplastic	Elaeis guineensis	2.59e-50	68.293	81.3	TIGR00756	PS51375	PF01535		51.9	ND	OTHER (0.99975)
Cluster-46512.165100	AaPPR758	OM156870	-	92	PLS	PLS	3	S1-P2-L2	C	XP_010936370.3	pentatricopeptide repeat-containing protein At1g08070, chloroplastic	Elaeis guineensis	4.8e-29	58.824	75.29	TIGR00756		PF13041		22.3	possibly plastid (0,31)	OTHER (0.965754)
Cluster-46512.165110	AaPPR759	OM156871	-	146	P	P	4	P-P-Pi-P-14	3P	XP_010937264.1	pentatricopeptide repeat-containing protein At5g24830	Elaeis guineensis	2.44e-58	67.347	79.59	TIGR00756	PS51375	PF13041		999	none (0,92)	OTHER (0.939624)
Cluster-46512.165111	AaPPR760	OM157640	-	326	P	P	5	138-P-P-P-Pi-P-14	3P	XP_010937264.1	pentatricopeptide repeat-containing protein At5g24830	Elaeis guineensis	3e-117	55.891	70.69	TIGR00756	PS51375	PF13041		999	none (0,88)	OTHER (0.984651)
Cluster-46512.165112	AaPPR761	OM157641	-	146	P	P	4	P-P-Pi-P-14	3P	XP_010937264.1	pentatricopeptide repeat-containing protein At5g24830	Elaeis guineensis	2.44e-58	67.347	79.59	TIGR00756	PS51375	PF13041		999	none (0,92)	OTHER (0.939624)
Cluster-46512.165186	AaPPR762	OM156872	+	230	PLS	E2	7	8-L1-S1-P2-L2-S2-E1-E2	I	XP_010233533.1	pentatricopeptide repeat-containing protein At3g14730	Brachypodium distachyon	1.84e-89	57.872	75.32	TIGR00756	PS51375	PF01535, PF13041		125.5	ND	OTHER (0.683609)
Cluster-46512.165233	AaPPR763	OM156873	-	129	P	P	3	P-P-P-30	5P	XP_019704079.1	pentatricopeptide repeat-containing protein At1g22960, mitochondrial	Elaeis guineensis	4.84e-63	73.643	86.05	TIGR00756	PS51375	PF01535, PF13041		999	ND	OTHER (0.988024)
Cluster-46512.16526	AaPPR764	OM156874	-	191	PLS	PLS	4	33-SS-SS-SS-P1-24	5P	XP_020244764.1	pentatricopeptide repeat-containing protein At1g62260, mitochondrial	Asparagus officinalis	1.55e-83	65.775	79.14	TIGR00756	PS51375	PF01535, PF12854		109.3	ND	OTHER (0.999458)
Cluster-46512.165324	AaPPR765	OM157642	-	381	PLS	PLS	11	P1-L1-S1-P1-L1-S1-P1-L1-S1-P2-L2-22	I	XP_020422502.1	pentatricopeptide repeat-containing protein At3g26782, mitochondrial	Prunus persica	6.79e-162	57.743	77.69	TIGR00756	PS51375	PF01535, PF13041		999	ND	OTHER (0.903815)
Cluster-46512.165594	AaPPR766	OM157976	-	260	PLS	PLS	8	11-P1-L1-S1-SS-SS-P1-L1-S1	I	XP_020257277.1	pentatricopeptide repeat-containing protein At5g15300	Asparagus officinalis	1.87e-119	76.889	85.33	TIGR00756	PS51375	PF01535, PF13041		999	ND	OTHER (0.77422)
Cluster-46512.165595	AaPPR767	OM157271	-	243	PLS	PLS	8	P1-L1-S1-SS-SS-P1-L1-S1	3P	XP_020257277.1	pentatricopeptide repeat-containing protein At5g15300	Asparagus officinalis	4.07e-120	76.889	85.33	TIGR00756	PS51375	PF01535, PF13041		999	possibly mitochondrial (0,25)	OTHER (0.797628)
Cluster-46512.165596	AaPPR768	OM156875	-	487	PLS	E2	11	95-P1-L1-S1-P1-L1-S1-P2-L2-S2-E1-E2-12	5P	XP_010914819.1	pentatricopeptide repeat-containing protein At3g56550	Elaeis guineensis	3.1e-153	55.844	73.25	TIGR00756	PS51375	PF01535, PF13041		210.8	ND	OTHER (0.811121)
Cluster-46512.165597	AaPPR769	OM156876	-	487	PLS	E2	11	95-P1-L1-S1-P1-L1-S1-P2-L2-S2-E1-E2-12	5P	XP_010914819.1	pentatricopeptide repeat-containing protein At3g56550	Elaeis guineensis	3.1e-153	55.844	73.25	TIGR00756	PS51375	PF01535, PF13041		210.8	ND	OTHER (0.811121)
Cluster-46512.165598	AaPPR770	OM156877	-	487	PLS	E2	11	95-P1-L1-S1-P1-L1-S1-P2-L2-S2-E1-E2-12	5P	XP_010914819.1	pentatricopeptide repeat-containing protein At3g56550	Elaeis guineensis	3.1e-153	55.844	73.25	TIGR00756	PS51375	PF01535, PF13041		210.8	ND	OTHER (0.811121)
Cluster-46512.165625	AaPPR771	OM157643	-	502	PLS	DYW	12	P1-L1-S1-P1-L1-S1-P2-L2-S2-E1-E2-DYW	5P	XP_020256044.1	pentatricopeptide repeat-containing protein At4g13650 isoform X1	Asparagus officinalis	0	85.458	92.83	TIGR00756	PS51375	PF01535, PF13041, PF14432		999	ND	OTHER (0.998897)
Cluster-46512.165776	AaPPR772	OM156878	+	154	PLS	PLS	4	P1-L1-S1-P2-27	C	XP_008799071.2	pentatricopeptide repeat-containing protein At3g26540	Phoenix dactylifera	4.99e-56	62.838	77.03	TIGR00756	PS51375	PF13041		64.1	none (0,87)	OTHER (0.999591)
Cluster-46512.165912	AaPPR773	OM156879	+	118	PLS	PLS	4	P1-L1-S1-P2-8	C	XP_020694346.1	pentatricopeptide repeat-containing protein At4g02750	Dendrobium catenatum	3.11e-42	63.551	80.37	TIGR00756	PS51375	PF01535		34.5	none (0,83)	OTHER (0.684527)
Cluster-46512.166017	AaPPR774	OM156880	+	204	P	P	6	P-Pi-P-P-P-P	I	XP_020253832.1	pentatricopeptide repeat-containing protein At3g18020, partial	Asparagus officinalis	9.23e-91	74.211	84.74	TIGR00756	PS51375	PF01535, PF13041		999	ND	mTP (0.467015)
Cluster-46512.166101	AaPPR775	OM156881	+	557	PLS	E2	10	190-L1-S1-P1-L1-S1-P2-L2-S2-E1-E2-28	C	XP_007208501.1	pentatricopeptide repeat-containing protein At5g66520	Prunus persica	1.81e-138	59.524	75.3	TIGR00756	PS51375, PS50089	PF01535, PF13041, PF13639	SM00184	185.3	none (0,95)	OTHER (0.835885)
Cluster-46512.166347	AaPPR776	OM156882	+	118	PLS	PLS	4	P1-L1-S1-P2-8	C	XP_020694346.1	pentatricopeptide repeat-containing protein At4g02750	Dendrobium catenatum	3.11e-42	63.551	80.37	TIGR00756	PS51375	PF01535		34.5	none (0,83)	OTHER (0.684527)
Cluster-46512.166377	AaPPR777	OM156883	+	530	P	P	15	P-P-P-P-P-P-P-P-P-P-P-P-P-P-P-21	C	XP_020252754.1	pentatricopeptide repeat-containing protein At3g54980, mitochondrial	Asparagus officinalis	0	74.953	85.58	TIGR00756	PS51375	PF12854, PF13041, PF13812		999	none (0,99)	OTHER (0.999895)
Cluster-46512.166378	AaPPR778	OM156884	+	530	P	P	15	P-P-P-P-P-P-P-P-P-P-P-P-P-P-P-21	C	XP_020252754.1	pentatricopeptide repeat-containing protein At3g54980, mitochondrial	Asparagus officinalis	0	74.953	85.58	TIGR00756	PS51375	PF12854, PF13041, PF13812		999	none (0,99)	OTHER (0.999895)
Cluster-46512.166379	AaPPR779	OM156885	+	530	P	P	15	P-P-P-P-P-P-P-P-P-P-P-P-P-P-P-21	C	XP_020252754.1	pentatricopeptide repeat-containing protein At3g54980, mitochondrial	Asparagus officinalis	0	74.953	85.58	TIGR00756	PS51375	PF12854, PF13041, PF13812		999	none (0,99)	OTHER (0.999895)
Cluster-46512.166462	AaPPR780	OM157644	+	432	PLS	E2	12	23-SS-SSi-SS-SS-P1-L1-S1-P2-L2-S2-E1-E2-9	C	XP_015649679.1	pentatricopeptide repeat-containing protein At2g29760, chloroplastic	Oryza sativa Japonica Group	0	62.704	81.35	TIGR00756	PS51375	PF01535, PF13041		999	none (0,91)	OTHER (0.999246)
Cluster-46512.101389	AaPPR781	OM157645	+	552	P	P	10	151-P-Pi-P-P-P-P-P-P-P-P-54	C	NP_171744.1	Pentatricopeptide repeat (PPR) superfamily protein	Arabidopsis thaliana	0	62.582	77.24	TIGR00756	PS51375	PF01535, PF13041		999	mitochondrial (0,77)	mTP (0.580886)
Cluster-46512.166492	AaPPR782	OM156886	+	385	P	P	7	19-P-P-P-P-P-P-P-119	C	XP_020253832.1	pentatricopeptide repeat-containing protein At3g18020, partial	Asparagus officinalis	0	69.666	80.46	TIGR00756	PS51375	PF01535, PF12854, PF13041		216.6	none (0,90)	OTHER (0.999562)
Cluster-46512.166493	AaPPR783	OM157646	+	277	P	P	7	19-P-P-P-P-P-P-P-11	C	XP_020253832.1	pentatricopeptide repeat-containing protein At3g18020, partial	Asparagus officinalis	1.06e-149	75.899	84.17	TIGR00756	PS51375	PF13041, PF13812		212.1	none (0,90)	OTHER (0.999575)
Cluster-46512.166494	AaPPR784	OM157647	+	368	P	P	10	5-P-P-P-P-P-P-P-P-P-P-11	5P	XP_020253832.1	pentatricopeptide repeat-containing protein At3g18020, partial	Asparagus officinalis	0	79.781	87.16	TIGR00756	PS51375	PF01535, PF13041, PF13812		285.2	ND	OTHER (0.959411)
Cluster-46512.166495	AaPPR785	OM156887	+	368	P	P	10	5-P-P-P-P-P-P-P-P-P-P-11	5P	XP_020253832.1	pentatricopeptide repeat-containing protein At3g18020, partial	Asparagus officinalis	0	79.781	87.16	TIGR00756	PS51375	PF01535, PF13041, PF13812		285.2	ND	OTHER (0.959411)
Cluster-46512.166508	AaPPR786	OM156888	-	540	PLS	E+	15	L1-S1-P1-L1-S1-SS-P1-L1-S1-P2-L2i-S2-E1-E2-E+	C	XP_020246017.1	pentatricopeptide repeat-containing protein At2g13600	Asparagus officinalis	0	84.283	91.36	TIGR00756	PS51375	PF01535, PF13041		999	none (0,95)	OTHER (0.998145)
Cluster-46512.166565	AaPPR787	OM156889	-	401	PLS	E2	12	S1-P1-L1-S1-P1-L1-S1-P2-L2i-S2-E1-E2-7	C	XP_020255503.1	pentatricopeptide repeat-containing protein At1g74600, chloroplastic	Asparagus officinalis	0	74.314	85.29	TIGR00756	PS51375	PF01535, PF13041		999	none (0,99)	OTHER (0.999457)
Cluster-46512.166566	AaPPR788	OM157648	-	655	PLS	E2	19	9-L1-S1-P1-L1-S1-P1-L1i-S1-P1-L1-S1-P1-L1-S1-P2-L2i-S2-E1-E2-7	C	XP_020255503.1	pentatricopeptide repeat-containing protein At1g74600, chloroplastic	Asparagus officinalis	0	74.656	84.58	TIGR00756	PS51375	PF01535, PF13041		999	none (0,99)	OTHER (0.991954)
Cluster-46512.166567	AaPPR789	OM156890	-	139	PLS	E2	4	9-L2-S2-E1-E2	3P	XP_020255503.1	pentatricopeptide repeat-containing protein At1g74600, chloroplastic	Asparagus officinalis	9.44e-70	74.82	87.77	TIGR00756	PS51375, PS51257	PF01535		58.5	none (0,97)	OTHER (0.996433)
Cluster-46512.166568	AaPPR790	OM156891	-	401	PLS	E2	12	S1-P1-L1-S1-P1-L1-S1-P2-L2i-S2-E1-E2-7	C	XP_020255503.1	pentatricopeptide repeat-containing protein At1g74600, chloroplastic	Asparagus officinalis	0	75.062	85.79	TIGR00756	PS51375	PF01535, PF13041		999	none (0,99)	OTHER (0.9994)
Cluster-46512.166837	AaPPR791	OM156892	-	563	PLS	E2	16	6-L1-S1i-P1i-L1-S1-P1-L1-S1-P1-L1-S1-P2-L2-S2-E1-E2-13	C	XP_010917024.1	pentatricopeptide repeat-containing protein At1g26900, mitochondrial	Elaeis guineensis	0	54.885	72.11	TIGR00756	PS51375	PF01535, PF13041		212.9	none (0,72)	OTHER (0.712815)
Cluster-46512.166869	AaPPR792	OM157649	-	74	P	P	3	P-P-P	C	XP_010938969.1	pentatricopeptide repeat-containing protein At2g16880	Elaeis guineensis	5.77e-33	71.233	87.67	TIGR00756	PS51375	PF13041		44.7	none (0,95)	OTHER (0.942544)
Cluster-46512.166957	AaPPR793	OM156893	-	141	P	P	3	9-P-P-P-27	C	XP_008813084.1	pentatricopeptide repeat-containing protein At1g80880, mitochondrial	Phoenix dactylifera	3.42e-71	79.389	87.79	TIGR00756	PS51375	PF12854, PF13812		70.5	none (0,93)	OTHER (0.99771)
Cluster-46512.167022	AaPPR794	OM156894	-	96	P	P	3	P-P-P	C	XP_004965136.1	pentatricopeptide repeat-containing protein At3g61520, mitochondrial	Setaria italica	8.18e-31	56.989	76.34	TIGR00756	PS51375	PF01535, PF13041		999	none (0,95)	OTHER (0.8423)
Cluster-46512.167196	AaPPR795	OM157650	-	403	PLS	E2	12	S1-P1-L1-S1-P1-L1-S1-P2-L2-S2-E1-E2-8	C	XP_010916614.1	pentatricopeptide repeat-containing protein At3g16610	Elaeis guineensis	1.46e-178	62.531	77.17	TIGR00756	PS51375	PF01535, PF13041		999	possibly ER (0,24)	OTHER (0.995223)
Cluster-46512.167349	AaPPR796	OM157651	-	815	PLS	E2	21	49-S1-P1-L1i-S1-P1-L1-S1-P1-L1-S1-P1-L1-S1-P1-L1-S1-P2-L2i-S2-E1-E2-58	C	XP_020243194.1	pentatricopeptide repeat-containing protein At4g39952, mitochondrial	Asparagus officinalis	0	74.168	84.95	TIGR00756	PS51375	PF01535, PF13041, PF13812		999	none (0,76)	OTHER (0.407918)
Cluster-46512.167462	AaPPR797	OM157652	+	489	PLS	DYW	12	L1-S1-SS-P1-L1-S1-P2-L2-S2-E1-E2-DYW	C	XP_014750964.2	pentatricopeptide repeat-containing protein At4g02750	Brachypodium distachyon	0	64.622	79.75	TIGR00756	PS51375	PF01535, PF13041, PF14432		999	none (0,99)	OTHER (0.974951)
Cluster-46512.167467	AaPPR798	OM157653	-	125	PLS	E2	4	L2-S2-E1-E2-6	5P	XP_010941187.1	pentatricopeptide repeat-containing protein At3g12770	Elaeis guineensis	3.49e-51	68.966	81.9					12.6	ND	OTHER (0.999713)
Cluster-46512.167524	AaPPR799	OM157654	+	467	PLS	E2	13	19-L1-S1i-P1-L1-S1-P1-L1-S1-P2-L2-S2-E1-E2-8	5P	XP_020272053.1	pentatricopeptide repeat-containing protein At4g14170	Asparagus officinalis	0	72.26	83.45	TIGR00756	PS51375	PF01535, PF12854, PF13041		234.1	ND	OTHER (0.597687)
Cluster-46512.167628	AaPPR800	OM157655	-	559	P	P	15	18-P-P-P-P-P-P-P-P-P-P-P-P-P-P-P-16	C	XP_020275033.1	pentatricopeptide repeat-containing protein At1g13040, mitochondrial	Asparagus officinalis	0	85.225	92.79	TIGR00756	PS51375	PF01535, PF13041, PF13812		999	plastid (0,55)	OTHER (0.999451)
Cluster-46512.167629	AaPPR801	OM157656	-	660	P	P	15	119-P-P-P-P-P-P-P-P-P-P-P-P-P-P-P-16	C	XP_020275033.1	pentatricopeptide repeat-containing protein At1g13040, mitochondrial	Asparagus officinalis	0	84.756	92.07	TIGR00756	PS51375, PS51257	PF01535, PF13041, PF13812		999	mitochondrial (0,61)	mTP (0.606942)
Cluster-46512.167630	AaPPR802	OM157657	-	660	P	P	15	119-P-P-P-P-P-P-P-P-P-P-P-P-P-P-P-16	C	XP_020275033.1	pentatricopeptide repeat-containing protein At1g13040, mitochondrial	Asparagus officinalis	0	84.756	92.07	TIGR00756	PS51375, PS51257	PF01535, PF13041, PF13812		999	mitochondrial (0,61)	mTP (0.606942)
Cluster-46512.167631	AaPPR803	OM157658	-	660	P	P	15	119-P-P-P-P-P-P-P-P-P-P-P-P-P-P-P-16	C	XP_020275033.1	pentatricopeptide repeat-containing protein At1g13040, mitochondrial	Asparagus officinalis	0	84.756	92.07	TIGR00756	PS51375, PS51257	PF01535, PF13041, PF13812		999	mitochondrial (0,61)	mTP (0.606942)
Cluster-46512.167632	AaPPR804	OM157659	-	199	P	P	5	8-P-P-P-P-P-16	C	XP_020275033.1	pentatricopeptide repeat-containing protein At1g13040, mitochondrial	Asparagus officinalis	3.57e-118	84.615	91.28	TIGR00756	PS51375	PF01535, PF13041		999	none (0,97)	OTHER (0.999914)
Cluster-46512.167700	AaPPR805	OM157660	-	430	P	P	11	18-P-P-P-P-P-P-P-P-P-P-P-34	5P	XP_028961090.1	pentatricopeptide repeat-containing protein At5g46680	Malus domestica	2.21e-163	54.06	70.3	TIGR00756	PS51375	PF01535, PF13041		999	ND	OTHER (0.997086)
Cluster-46512.167738	AaPPR806	OM156895	-	189	P	P	4	P-P-P-P-15	5P	XP_020257944.1	pentatricopeptide repeat-containing protein At5g67570, chloroplastic	Asparagus officinalis	7.52e-109	82.011	91.53	TIGR00756	PS51375	PF01535		59.2	ND	OTHER (0.997699)
Cluster-46512.167758	AaPPR807	OM157661	+	615	P	P	16	32-P-P-P-P-P-P-P-P-P-P-P-P-P-P-P-P-5	C	XP_020258607.1	pentatricopeptide repeat-containing protein At4g19890	Asparagus officinalis	0	80.163	90.24	TIGR00756	PS51375	PF01535, PF13041, PF13812		999	plastid (0,66)	cTP (0.553824)
Cluster-46512.167857	AaPPR808	OM157662	+	657	P	P	11	220-P-Pi-P-Pi-Pi-P-P-P-47-P-P-P-4	3P	XP_020262941.1	pentatricopeptide repeat-containing protein At4g17616	Asparagus officinalis	0	66.617	78.5	TIGR00756	PS51375	PF01535, PF13041		146.5	mitochondrial (0,50)	mTP (0.916128)
Cluster-46512.167880	AaPPR809	OM157663	-	393	PLS	PLS	12	12-L1-S1-P1-L1-S1-SS-P1-L1-S1-P2-L2-S2	3P	XP_010917664.2	pentatricopeptide repeat-containing protein At5g08510	Elaeis guineensis	2.24e-169	59.542	76.08	TIGR00756	PS51375	PF01535, PF13041		999	mitochondrial (0,87)	OTHER (0.441494)
Cluster-46512.167918	AaPPR810	OM157664	+	785	PLS	E2	21	9-L1-S1-P1-L1-S1-P1-L1-S1-P1-L1-S1-SS-SS-P1-L1-S1-P2-L2-S2-E1-E2-63	C	XP_020259247.1	pentatricopeptide repeat-containing protein At5g55740, chloroplastic	Asparagus officinalis	0	72.357	84.33	TIGR00756	PS51375	PF01535, PF13041		999	none (0,99)	OTHER (0.999961)
Cluster-46512.168028	AaPPR811	OM157665	-	308	P	P	7	24-P-Pi-P-P-P-Pi-P-38	5P	XP_008806388.3	pentatricopeptide repeat-containing protein At5g27460	Phoenix dactylifera	5.42e-137	67.73	80.5		PS51375	PF01535		67	ND	OTHER (0.99981)
Cluster-46512.168145	AaPPR812	OM156896	+	212	PLS	PLS	7	S1-P1-L1-S1-P1-L1-S1	3P	XP_020276015.1	pentatricopeptide repeat-containing protein At2g17210	Asparagus officinalis	5.77e-96	66.981	79.25	TIGR00756	PS51375	PF01535		99.2	none (0,99)	OTHER (0.999241)
Cluster-46512.168225	AaPPR813	OM156897	-	201	P	P	4	P-P-P-P-41	5P	XP_020258561.1	pentatricopeptide repeat-containing protein At5g47360	Asparagus officinalis	2.69e-104	76.804	87.63	TIGR00756	PS51375	PF01535, PF12854		88	ND	OTHER (0.999431)
Cluster-46512.168277	AaPPR814	OM156898	+	520	PLS	E2	15	28-P1-L1-S1-SS-SS-SS-SS-P1-L1i-S1-P2-L2-S2-E1-E2	I	XP_008803996.2	pentatricopeptide repeat-containing protein At4g22760	Phoenix dactylifera	0	73.374	86.79	TIGR00756	PS51375	PF01535, PF12854, PF13041		300	ND	cTP (0.803499)
Cluster-46512.168285	AaPPR815	OM156899	-	110	PLS	E2	3	S2-E1-E2-12	5P	XP_020256447.1	pentatricopeptide repeat-containing protein At1g28690, mitochondrial	Asparagus officinalis	2.87e-61	82.727	91.82					30.5	ND	OTHER (0.988109)
Cluster-46512.168482	AaPPR816	OM156900	+	214	PLS	DYW	3	10-E1-E2-DYW	5P	XP_024312943.1	pentatricopeptide repeat-containing protein At2g22070	Brachypodium distachyon	1.31e-93	62.736	78.77			PF14432		20.5	ND	OTHER (0.726627)
Cluster-46512.168483	AaPPR817	OM156901	+	262	PLS	DYW	5	L2-S2-E1-E2-DYW	5P	XP_021307967.1	pentatricopeptide repeat-containing protein At3g24000, mitochondrial	Sorghum bicolor	2.53e-121	62.977	79.39			PF01535, PF14432		39	ND	OTHER (0.999891)
Cluster-46512.168510	AaPPR818	OM156902	+	178	PLS	PLS	5	18-L1-S1-P1-L1-S1	C	XP_010917319.2	pentatricopeptide repeat-containing protein At3g24000, mitochondrial	Elaeis guineensis	5.1e-49	56.849	71.23		PS51375	PF01535		45.1	none (0,87)	OTHER (0.999514)
Cluster-46512.168517	AaPPR819	OM156903	-	176	PLS	PLS	5	5-SS-P1-L1-S1-P2-2	C	XP_026661217.2	pentatricopeptide repeat-containing protein At1g09220, mitochondrial	Phoenix dactylifera	2.46e-66	53.977	73.3	TIGR00756	PS51375	PF01535, PF13041		92.7	none (0,98)	OTHER (0.985663)
Cluster-46512.168537	AaPPR820	OM157977	+	412	PLS	PLS	12	3-L1-S1-P1-L1-S1-P1-L1-S1-P1-L1-S1-P2	3P	XP_010917446.1	pentatricopeptide repeat-containing protein At4g33170	Elaeis guineensis	5.74e-172	62.663	77.28	TIGR00756	PS51375	PF01535		178.7	none (0,84)	OTHER (0.724431)
Cluster-46512.168538	AaPPR821	OM156904	-	151	PLS	E2	4	8-L2-S2-E1-E2-7	5P	XP_010917446.1	pentatricopeptide repeat-containing protein At4g33170	Elaeis guineensis	1.35e-74	72.973	88.51			PF01535		66.9	ND	OTHER (0.998176)
Cluster-46512.168539	AaPPR822	OM156905	-	151	PLS	E2	4	8-L2-S2-E1-E2-7	5P	XP_010917446.1	pentatricopeptide repeat-containing protein At4g33170	Elaeis guineensis	1.35e-74	72.973	88.51			PF01535		66.9	ND	OTHER (0.998176)
Cluster-46512.168897	AaPPR823	OM156906	+	142	PLS	PLS	4	2-S1-P1-L1-S1-7	5P	XP_020687792.1	pentatricopeptide repeat-containing protein At3g53360, mitochondrial	Dendrobium catenatum	1.51e-44	58.871	75	TIGR00756	PS51375	PF01535		77	ND	OTHER (0.993815)
Cluster-46512.168975	AaPPR824	OM156907	+	540	PLS	E2	14	8-P1-L1-S1-P1-L1-S1-P1-L1-S1-P2-L2-S2-E1-E2-56	5P	XP_010916776.1	pentatricopeptide repeat-containing protein At3g16610	Elaeis guineensis	0	65.849	81.13	TIGR00756	PS51375	PF01535, PF13041		999	ND	OTHER (0.99993)
Cluster-46512.169094	AaPPR825	OM156908	-	484	PLS	E1	14	41-SS-SS-SS-SS-SS-SS-SS-P1-L1-S1-P2-L2i-S2-E1	I	XP_010112869.1	pentatricopeptide repeat-containing protein At4g02750	Morus notabilis	0	65.496	83.47	TIGR00756	PS51375	PF01535, PF13041		999	ND	OTHER (0.999338)
Cluster-46512.169113	AaPPR826	OM156909	-	658	PLS	E2	14	139-L1-S1-P1-L1-S1-SS-P1-L1-S1-P2-L2-S2-E1-E2-47	C	XP_020244172.1	pentatricopeptide repeat-containing protein At3g04750, mitochondrial	Asparagus officinalis	0	75.38	85.41	TIGR00756	PS51375	PF01535, PF13041		999	mitochondrial (0,66)	mTP (0.596216)
Cluster-46512.169119	AaPPR827	OM156910	+	265	P	P	5	P-P-P-Pi-P-70	C	NP_001130971.1	GTP binding protein	Zea mays	1.44e-116	61.868	79.77	TIGR00756	PS51375	PF01535, PF13041		147.5	none (0,96)	OTHER (0.988286)
Cluster-46512.169158	AaPPR828	OM156911	-	322	P	P	5	131-P-P-P-P-P-9	5P	XP_020264728.1	pentatricopeptide repeat-containing protein At5g10690	Asparagus officinalis	5.27e-156	83.333	88.15	TIGR00756	PS51375	PF12854, PF13041		114.5	ND	OTHER (0.922608)
Cluster-46512.169231	AaPPR829	OM156912	+	87	PLS	E+	1	9-E+	C	XP_008806000.2	pentatricopeptide repeat-containing protein At2g33680	Phoenix dactylifera	5.32e-29	58.333	72.62			PF14432		0.8	none (0,91)	OTHER (0.9542)
Cluster-46512.169256	AaPPR830	OM157666	-	501	PLS	E2	13	22-SS-P1-L1-S1-SS-P1-L1-S1-P2-L2-S2-E1-E2-43	C	XP_010923534.1	pentatricopeptide repeat-containing protein At1g31430	Elaeis guineensis	0	70.942	85.77	TIGR00756	PS51375	PF01535, PF13041		260.6	none (0,99)	OTHER (0.999503)
Cluster-46512.169367	AaPPR831	OM157667	-	249	PLS	E2	5	6-P2-L2i-S2-E1-E2-57	C	XP_039139570.1	pentatricopeptide repeat-containing protein At1g08070, chloroplastic	Dioscorea cayenensis subsp. rotundata	8.35e-80	55.745	72.77	TIGR00756	PS51375	PF01535, PF13041		83.8	none (0,99)	OTHER (0.998762)
Cluster-46512.169401	AaPPR832	OM157668	+	423	PLS	DYW	9	5-P1-L1-S1-P2-L2-S2-E1-E2-DYW	3P	XP_002448053.1	pentatricopeptide repeat-containing protein At1g08070, chloroplastic	Sorghum bicolor	1.36e-159	52.311	71.53	TIGR00756	PS51375	PF01535, PF13041, PF14432		169.4	none (0,87)	OTHER (0.982929)
Cluster-46512.169423	AaPPR833	OM156913	-	567	P	P	14	65-P-P-P-P-P-P-P-P-P-Pi-P-P-P-P-13	C	XP_020256203.1	pentatricopeptide repeat-containing protein At1g79080, chloroplastic	Asparagus officinalis	0	86.772	92.24	TIGR00756	PS51375	PF12854, PF13041, PF13812		999	plastid (0,90)	cTP (0.779686)
Cluster-46512.169574	AaPPR834	OM156914	-	622	P	P	12	138-P-P-P-P-P-P-P-P-P-P-P-P-44	5P	XP_010940143.1	pentatricopeptide repeat-containing protein At1g66345, mitochondrial	Elaeis guineensis	0	58.711	75.78	TIGR00756	PS51375	PF01535, PF13041		999	ND	OTHER (0.760854)
Cluster-46512.169575	AaPPR835	OM156915	-	622	P	P	12	138-P-P-P-P-P-P-P-P-P-P-P-P-44	5P	XP_010940143.1	pentatricopeptide repeat-containing protein At1g66345, mitochondrial	Elaeis guineensis	0	58.711	75.78	TIGR00756	PS51375	PF01535, PF13041		999	ND	OTHER (0.760854)
Cluster-46512.169702	AaPPR836	OM156916	-	516	PLS	PLS	13	76-P1-L1-S1-P1i-L1-S1-P1-L1i-S1-P1-L1-S1-P1	I	XP_020256045.1	pentatricopeptide repeat-containing protein At4g13650 isoform X2	Asparagus officinalis	0	71.457	80.31	TIGR00756	PS51375	PF01535, PF13041		999	ND	cTP (0.627191)
Cluster-46512.169790	AaPPR837	OM157669	-	629	P	P	16	P-P-P-P-Pi-P-P-P-P-P-P-P-P-P-Pi-P-52	C	XP_010934122.1	pentatricopeptide repeat-containing protein At1g62590	Elaeis guineensis	0	63.926	78.86	TIGR00756	PS51375	PF12854, PF13041		999	none (0,96)	OTHER (0.969721)
Cluster-46512.169940	AaPPR838	OM157272	+	785	PLS	E2	21	9-L1-S1-P1-L1-S1-P1-L1-S1-P1-L1-S1-SS-SS-P1-L1-S1-P2-L2-S2-E1-E2-63	C	XP_020259247.1	pentatricopeptide repeat-containing protein At5g55740, chloroplastic	Asparagus officinalis	0	72.357	84.33	TIGR00756	PS51375	PF01535, PF13041		999	none (0,99)	OTHER (0.999961)
Cluster-46512.169942	AaPPR839	OM156917	-	273	PLS	PLS	7	SS-P1-L1-S1-P1-L1-S1-27	I	XP_020259326.1	pentatricopeptide repeat-containing protein At3g02330	Asparagus officinalis	2.06e-142	73.864	86.36	TIGR00756	PS51375	PF01535, PF13041		138.6	ND	OTHER (0.998261)
Cluster-46512.169982	AaPPR840	OM157670	+	191	PLS	DYW	2	11-E2-DYW	3P	XP_011622798.1	pentatricopeptide repeat-containing protein At1g08070, chloroplastic	Amborella trichopoda	2.99e-73	61.364	73.86			PF14432		12.9	none (0,99)	OTHER (0.996645)
Cluster-46512.170200	AaPPR841	OM157671	-	234	PLS	DYW	4	S2-E1-E2-DYW	5P	XP_020683937.1	pentatricopeptide repeat-containing protein At5g66520	Dendrobium catenatum	3.57e-117	69.231	82.91			PF01535, PF14432		16.6	ND	OTHER (0.999496)
Cluster-46512.170420	AaPPR842	OM156918	+	369	PLS	PLS	9	51-SS-SS-P1-L1-S1-SS-P1i-L1-S1-11	3P	XP_010231969.1	pentatricopeptide repeat-containing protein At4g02750	Brachypodium distachyon	9.67e-123	50.674	66.58	TIGR00756	PS51375	PF01535, PF13041		193.4	none (0,94)	OTHER (0.987391)
Cluster-46512.170600	AaPPR843	OM156919	+	292	P	P	8	P-P-P-P-P-P-P-P-31	5P	XP_010937264.1	pentatricopeptide repeat-containing protein At5g24830	Elaeis guineensis	5.82e-113	58.392	74.83	TIGR00756	PS51375	PF01535, PF13041		999	ND	OTHER (0.947618)
Cluster-46512.170666	AaPPR844	OM156920	-	421	PLS	PLS	11	47-L1-S1-P1-L1-S1-P1-L1-S1-P2-L2-S2-4	3P	XP_010908276.3	pentatricopeptide repeat-containing protein At4g38010	Elaeis guineensis	7.37e-169	61.111	76.98	TIGR00756	PS51375	PF01535, PF12854, PF13041		188.6	none (0,92)	OTHER (0.653118)
Cluster-46512.170723	AaPPR845	OM156921	-	127	P	P	4	P-P-P-P-2	I	XP_010914611.1	pentatricopeptide repeat-containing protein At5g65560	Elaeis guineensis	1.07e-38	54.331	67.72	TIGR00756	PS51375	PF17177		81.4	ND	OTHER (0.987709)
Cluster-46512.170763	AaPPR846	OM157273	-	308	PLS	E2	7	16-L1-S1-P2-L2-S2-E1-E2-51	5P	XP_014756044.1	pentatricopeptide repeat-containing protein At2g22410, mitochondrial	Brachypodium distachyon	7.33e-126	56.09	76.28	TIGR00756	PS51375	PF01535, PF13041		144.3	ND	OTHER (0.93291)
Cluster-46512.170789	AaPPR847	OM156922	+	94	PLS	E+	2	E2-E+	C	XP_003590744.1	pentatricopeptide repeat-containing protein At1g25360	Medicago truncatula	4.08e-27	50	70.45			PF14432		1.3	none (0,99)	OTHER (0.994318)
Cluster-46512.170881	AaPPR848	OM156923	+	250	PLS	PLS	7	23-P1-L1-S1-SS-SS-SS-P1	I	XP_014756044.1	pentatricopeptide repeat-containing protein At2g22410, mitochondrial	Brachypodium distachyon	4.27e-68	50.584	66.93	TIGR00756	PS51375	PF01535		138	ND	OTHER (0.938851)
Cluster-46512.170882	AaPPR849	OM156924	+	113	PLS	E2	3	S2-E1-E2-4	C	XP_010909361.2	pentatricopeptide repeat-containing protein At3g18970	Elaeis guineensis	9.19e-45	68.868	78.3	TIGR00756		PF01535		46.9	none (0,98)	OTHER (0.999411)
Cluster-46512.171186	AaPPR850	OM156925	-	278	PLS	PLS	7	55-L1-S1-P1-L1-S1-P1-L1	5P	NP_001326873.1	Pentatricopeptide repeat (PPR) superfamily protein	Arabidopsis thaliana	5.77e-94	61.905	77.06	TIGR00756	PS51375	PF13041		106	ND	mTP (0.951849)
Cluster-46512.171288	AaPPR851	OM157274	-	216	PLS	E2	6	S1-P2-L2-S2-E1-E2-25	5P	XP_020687792.1	pentatricopeptide repeat-containing protein At3g53360, mitochondrial	Dendrobium catenatum	4.74e-85	57.895	73.68	TIGR00756	PS51375	PF01535, PF13041		999	ND	OTHER (0.999811)
Cluster-46512.171319	AaPPR852	OM156926	+	708	PLS	E2	18	78-S1-P1-L1-S1-P1-L1-S1-P1-L1-S1-P1-L1-S1-P2-L2-S2-E1-E2-10	C	XP_028547674.1	pentatricopeptide repeat-containing protein At5g39350 isoform X1	Dendrobium catenatum	0	54.805	71.47	TIGR00756	PS51375	PF01535, PF13041		299.8	possibly mitochondrial (0,34)	OTHER (0.755463)
Cluster-46512.171324	AaPPR853	OM157275	-	74	P	P	3	P-P-P	C	XP_010938969.1	pentatricopeptide repeat-containing protein At2g16880	Elaeis guineensis	5.77e-33	71.233	87.67	TIGR00756	PS51375	PF13041		44.7	none (0,95)	OTHER (0.942544)
Cluster-46512.171509	AaPPR854	OM157672	-	728	PLS	E2	19	29-L1-S1-P1-L1-S1-P1-L1-S1-P1-L1-S1-P1-L1-S1-P2-L2-S2-E1-E2-52	5P	XP_020250121.1	pentatricopeptide repeat-containing protein At3g50420	Asparagus officinalis	0	72.956	86.16	TIGR00756	PS51375	PF01535, PF13041		999	ND	OTHER (0.719325)
Cluster-46512.171510	AaPPR855	OM157673	-	728	PLS	E2	19	29-L1-S1-P1-L1-S1-P1-L1-S1-P1-L1-S1-P1-L1-S1-P2-L2-S2-E1-E2-52	5P	XP_020250121.1	pentatricopeptide repeat-containing protein At3g50420	Asparagus officinalis	0	72.956	86.16	TIGR00756	PS51375	PF01535, PF13041		999	ND	OTHER (0.719325)
Cluster-46512.171511	AaPPR856	OM157674	-	728	PLS	E2	19	29-L1-S1-P1-L1-S1-P1-L1-S1-P1-L1-S1-P1-L1-S1-P2-L2-S2-E1-E2-52	5P	XP_020250121.1	pentatricopeptide repeat-containing protein At3g50420	Asparagus officinalis	0	72.956	86.16	TIGR00756	PS51375	PF01535, PF13041		999	ND	OTHER (0.719325)
Cluster-46512.171512	AaPPR857	OM157675	-	728	PLS	E2	19	29-L1-S1-P1-L1-S1-P1-L1-S1-P1-L1-S1-P1-L1-S1-P2-L2-S2-E1-E2-52	5P	XP_020250121.1	pentatricopeptide repeat-containing protein At3g50420	Asparagus officinalis	0	72.956	86.16	TIGR00756	PS51375	PF01535, PF13041		999	ND	OTHER (0.719325)
Cluster-46512.171513	AaPPR858	OM157676	-	728	PLS	E2	19	29-L1-S1-P1-L1-S1-P1-L1-S1-P1-L1-S1-P1-L1-S1-P2-L2-S2-E1-E2-52	5P	XP_020250121.1	pentatricopeptide repeat-containing protein At3g50420	Asparagus officinalis	0	72.956	86.16	TIGR00756	PS51375	PF01535, PF13041		999	ND	OTHER (0.719325)
Cluster-46512.171611	AaPPR859	OM157677	-	125	PLS	E2	4	L2-S2-E1-E2-6	5P	XP_010941187.1	pentatricopeptide repeat-containing protein At3g12770	Elaeis guineensis	3.49e-51	68.966	81.9					12.6	ND	OTHER (0.999713)
Cluster-46512.171710	AaPPR860	OM156927	-	658	PLS	E2	14	139-L1-S1-P1-L1-S1-SS-P1-L1-S1-P2-L2-S2-E1-E2-47	C	XP_020244172.1	pentatricopeptide repeat-containing protein At3g04750, mitochondrial	Asparagus officinalis	0	75.38	85.41	TIGR00756	PS51375	PF01535, PF13041		999	mitochondrial (0,66)	mTP (0.596216)
Cluster-46512.171838	AaPPR861	OM157276	-	157	PLS	E2	3	16-S2-E1-E2-41	5P	XP_020250499.1	pentatricopeptide repeat-containing protein At2g44880	Asparagus officinalis	3.13e-81	74.534	85.71	TIGR00756		PF01535		38.1	ND	OTHER (0.998265)
Cluster-46512.171868	AaPPR862	OM157678	+	99	PLS	PLS	3	P1-L1-S1-3	C	XP_008788464.1	pentatricopeptide repeat-containing protein At2g21090	Phoenix dactylifera	7.71e-26	53.061	70.41			PF01535		18.1	none (0,91)	OTHER (0.579515)
Cluster-46512.172054	AaPPR863	OM157679	+	246	P	P	6	22-P-Pi-P-P-P-P-11	5P	XP_010907630.1	pentatricopeptide repeat-containing protein At3g09060	Elaeis guineensis	1.08e-95	60.569	74.8	TIGR00756	PS51375	PF12854, PF13041		999	ND	OTHER (0.724795)
Cluster-46512.172092	AaPPR864	OM157680	+	241	PLS	PLS	7	P1-L1-S1-P1-L1-S1-P1	3P	XP_020244068.1	pentatricopeptide repeat-containing protein At1g15510, chloroplastic isoform X2	Asparagus officinalis	3.09e-136	76.892	85.66	TIGR00756	PS51375	PF01535		108.3	ER (0,99)	OTHER (0.844311)
Cluster-46512.172299	AaPPR865	OM157681	-	265	PLS	E2	7	14-L1-S1-P2-L2-S2-E1-E2-14	C	XP_020266008.1	pentatricopeptide repeat-containing protein At5g59600	Asparagus officinalis	2.6e-113	59.921	79.37	TIGR00756	PS51375	PF01535, PF13041		136.1	none (0,76)	OTHER (0.960114)
Cluster-46512.172415	AaPPR866	OM157682	-	496	PLS	E2	13	32-L1-S1-P1-L1-S1-P1-L1-S1-P2-L2-S2-E1-E2-3	I	XP_028548383.1	pentatricopeptide repeat-containing protein At2g13600	Dendrobium catenatum	3.71e-128	55.03	71.3	TIGR00756	PS51375	PF01535, PF13041		168.7	ND	OTHER (0.993515)
Cluster-46512.172426	AaPPR867	OM157683	+	176	PLS	E+	4	6-S2-E1-E2-E+	I	XP_029122801.1	pentatricopeptide repeat-containing protein At2g33680	Elaeis guineensis	3.13e-85	74.691	85.19			PF14432		43.2	ND	OTHER (0.999511)
Cluster-46512.172438	AaPPR868	OM156928	+	285	P	P	7	21-P-P-P-P-P-P-P-15	5P	XP_010935458.1	pentatricopeptide repeat-containing protein At2g17140	Elaeis guineensis	3.81e-134	69.643	83.21	TIGR00756	PS51375	PF12854, PF13041		999	ND	mTP (0.754952)
Cluster-46512.172440	AaPPR869	OM156929	+	403	P	P	11	21-P-P-P-P-P-P-P-P-P-P-P	I	XP_010935458.1	pentatricopeptide repeat-containing protein At2g17140	Elaeis guineensis	0	70.72	83.13	TIGR00756	PS51375	PF12854, PF13041		999	ND	mTP (0.754952)
Cluster-46512.172441	AaPPR870	OM157684	+	285	P	P	7	21-P-P-P-P-P-P-P-15	5P	XP_010935458.1	pentatricopeptide repeat-containing protein At2g17140	Elaeis guineensis	3.81e-134	69.643	83.21	TIGR00756	PS51375	PF12854, PF13041		999	ND	mTP (0.754952)
Cluster-46512.172447	AaPPR871	OM157685	-	660	P	P	15	119-P-P-P-P-P-P-P-P-P-P-P-P-P-P-P-16	C	XP_020275033.1	pentatricopeptide repeat-containing protein At1g13040, mitochondrial	Asparagus officinalis	0	84.756	92.07	TIGR00756	PS51375, PS51257	PF01535, PF13041, PF13812		999	mitochondrial (0,61)	mTP (0.606942)
Cluster-46512.172496	AaPPR872	OM156930	-	88	P	P	3	P-P-P	I	XP_020273022.1	pentatricopeptide repeat-containing protein At5g12100, mitochondrial	Asparagus officinalis	1.12e-33	63.636	79.55	TIGR00756	PS51375	PF01535, PF13041		45.7	ND	OTHER (0.997966)
Cluster-46512.172739	AaPPR873	OM156931	-	264	PLS	PLS	8	1-L1-S1i-P1-L1-S1-SS-SS-P1	3P	XP_019707645.1	pentatricopeptide repeat-containing protein At5g08510	Elaeis guineensis	2.74e-122	63.118	79.09	TIGR00756	PS51375	PF01535, PF13041		98.2	none (0,97)	OTHER (0.983122)
Cluster-46512.172829	AaPPR874	OM157686	+	575	PLS	E2	14	40-P1-L1-S1-P1-L1-S1-P1-L1-S1-P2-L2-S2-E1-E2-59	5P	XP_020249502.1	pentatricopeptide repeat-containing protein At3g16610	Asparagus officinalis	0	82.21	91.2	TIGR00756	PS51375	PF01535, PF13041		999	ND	OTHER (0.994353)
Cluster-46512.172880	AaPPR875	OM157687	-	890	PLS	E+	24	45-L1-S1-SS-P1-L1-S1-P1-L1-S1-P1-L1-S1-P1-L1-S1-P1-L1-S1-P2-L2-S2-E1-E2-E+	5P	XP_020259326.1	pentatricopeptide repeat-containing protein At3g02330	Asparagus officinalis	0	73.678	84.48	TIGR00756	PS51375	PF01535, PF13041, PF14432		999	ND	OTHER (0.723141)
Cluster-46512.172891	AaPPR876	OM157688	+	256	PLS	PLS	5	110-L1-S1-SS-P1-L1	I	XP_020685508.1	pentatricopeptide repeat-containing protein At3g51320 isoform X2	Dendrobium catenatum	1.59e-64	55.051	69.19	TIGR00756	PS51375	PF01535		71.7	ND	OTHER (0.534344)
Cluster-46512.172902	AaPPR877	OM156932	+	289	PLS	E+	7	S1-P2-L2-S2-E1-E2i-E+	I	XP_039130200.1	pentatricopeptide repeat-containing protein At5g50990	Dioscorea cayenensis subsp. rotundata	2.88e-111	58.657	73.85	TIGR00756	PS51375	PF01535, PF13041, PF14432		112	ND	OTHER (0.999527)
Cluster-46512.172927	AaPPR878	OM156933	+	626	PLS	E2	18	P1-L1-S1-P1-L1-S1-P1i-L1-S1-SS-P1-L1-S1-P2-L2-S2-E1-E2-18	C	XP_008787519.3	pentatricopeptide repeat-containing protein At2g02750	Phoenix dactylifera	0	63.607	78.58	TIGR00756	PS51375	PF01535, PF13041		999	possibly mitochondrial (0,45)	OTHER (0.582967)
Cluster-46512.172934	AaPPR879	OM156934	-	252	P	P	6	6-P-P-P-P-P-P-37	5P	XP_010927570.1	pentatricopeptide repeat-containing protein At1g77360, mitochondrial	Elaeis guineensis	4.6e-150	78.175	92.86	TIGR00756	PS51375	PF01535, PF12854, PF13041		999	ND	OTHER (0.999863)
Cluster-46512.172935	AaPPR880	OM156935	-	252	P	P	6	6-P-P-P-P-P-P-37	5P	XP_010927570.1	pentatricopeptide repeat-containing protein At1g77360, mitochondrial	Elaeis guineensis	4.6e-150	78.175	92.86	TIGR00756	PS51375	PF01535, PF12854, PF13041		999	ND	OTHER (0.999863)
Cluster-46512.173100	AaPPR881	OM156936	-	101	PLS	PLS	3	15-P1-L1-S1	I	XP_020249502.1	pentatricopeptide repeat-containing protein At3g16610	Asparagus officinalis	3.47e-60	88.119	96.04	TIGR00756	PS51375	PF13041		70.5	ND	OTHER (0.549468)
Cluster-46512.173101	AaPPR882	OM157689	+	635	PLS	DYW	16	S1-P1-L1-S1-P1-L1-S1-P1-L1-S1-P2-L2-S2-E1-E2-DYW	5P	XP_020249502.1	pentatricopeptide repeat-containing protein At3g16610	Asparagus officinalis	0	83.622	92.13	TIGR00756	PS51375	PF01535, PF13041, PF14432		999	ND	OTHER (0.999663)
Cluster-46512.173102	AaPPR883	OM156937	+	652	PLS	DYW	15	40-P1-L1-S1-P1-L1-S1-P1-L1-S1-P2-L2-S2-E1-E2-DYW	5P	XP_020249502.1	pentatricopeptide repeat-containing protein At3g16610	Asparagus officinalis	0	83.845	92.41	TIGR00756	PS51375	PF01535, PF13041, PF14432		999	ND	OTHER (0.994353)
Cluster-46512.173110	AaPPR884	OM156938	+	498	P	P	12	P-P-P-P-P-P-P-P-P-Pi-P-P-68	C	XP_010909614.2	pentatricopeptide repeat-containing protein At1g02060, chloroplastic	Elaeis guineensis	0	61.752	78.21	TIGR00756	PS51375	PF01535, PF12854, PF13041		211.7	none (0,99)	OTHER (0.999321)
Cluster-46512.173227	AaPPR885	OM156939	+	144	P	P	4	21-P-P-P-P	3P	XP_020274465.1	pentatricopeptide repeat-containing protein At2g37230	Asparagus officinalis	3.86e-82	82.639	89.58	TIGR00756	PS51375	PF01535, PF13041		94.9	none (0,95)	OTHER (0.970643)
Cluster-46512.173287	AaPPR886	OM156940	+	280	PLS	E2	8	P1-L1-S1-P2-L2-S2-E1-E2-14	C	XP_003572730.1	pentatricopeptide repeat-containing protein At4g18840	Brachypodium distachyon	1.15e-126	63.504	78.83	TIGR00756	PS51375	PF01535, PF13041		125.8	possibly ER (0,22)	OTHER (0.819751)
Cluster-46512.173341	AaPPR887	OM156941	-	747	PLS	E2	18	95-S1-P1-L1-S1-P1-L1-S1-P1-L1-S1-P1-L1-S1-P2-L2-S2-E1-E2-48	C	XP_021307494.1	pentatricopeptide repeat-containing protein At2g27610 isoform X2	Sorghum bicolor	0	55.332	71.25	TIGR00756	PS51375	PF01535, PF13041		999	none (0,77)	cTP (0.89652)
Cluster-46512.173356	AaPPR888	OM156942	-	131	PLS	E2	5	P2-L2-S2-E1-E2	C	XP_002443455.2	pentatricopeptide repeat-containing protein At4g35130, chloroplastic	Sorghum bicolor	2.01e-49	59.375	72.66	TIGR00756	PS51257	PF01535		54.5	none (0,99)	OTHER (0.970925)
Cluster-46512.173434	AaPPR889	OM156943	+	309	PLS	DYW	6	2-P2-L2-S2-E1-E2-DYW	5P	NP_001320691.1	pentatricopeptide (PPR) repeat-containing protein	Arabidopsis thaliana	3.62e-150	65.049	80.58	TIGR00756	PS51375	PF12854, PF13041, PF14432		138.7	ND	OTHER (0.997046)
Cluster-46512.173597	AaPPR890	OM156944	+	382	PLS	E2	9	22-SS-P1-L1-S1-P2-L2-S2-E1-E2-54	C	XP_038975529.1	pentatricopeptide repeat-containing protein At5g08305	Phoenix dactylifera	0	67.989	84.66	TIGR00756	PS51375	PF01535, PF13041		999	none (0,89)	OTHER (0.999775)
Cluster-46512.173776	AaPPR891	OM156945	+	702	PLS	DYW	18	S1-P1-L1-S1-SS-P1-L1-S1-SS-P1-L1-S1-P2-L2-S2-E1-E2-DYW	C	XP_010905935.1	pentatricopeptide repeat-containing protein At2g22070	Elaeis guineensis	0	73.077	86.75	TIGR00756	PS51375	PF01535, PF13041, PF13812, PF14432		999	none (0,97)	OTHER (0.998856)
Cluster-46512.173785	AaPPR892	OM157690	+	377	PLS	DYW	8	4-L1-S1-P2-L2-S2-E1-E2-DYW	C	XP_020242500.1	pentatricopeptide repeat-containing protein At3g24000, mitochondrial	Asparagus officinalis	0	84.35	91.25	TIGR00756	PS51375	PF01535, PF13041, PF14432		999	none (0,89)	OTHER (0.998999)
Cluster-46512.17382	AaPPR893	OM157277	-	183	PLS	E+	3	5-E1-E2-E+	I	XP_020247743.1	pentatricopeptide repeat-containing protein At2g27610	Asparagus officinalis	3.57e-104	79.781	91.26			PF14432		20.7	ND	OTHER (0.619166)
Cluster-46512.174081	AaPPR894	OM157691	-	132	PLS	PLS	4	S1-P1-L1-S1-6	I	XP_010936388.1	pentatricopeptide repeat-containing protein At4g21300	Elaeis guineensis	6.05e-51	61.364	75.76	TIGR00756	PS51375	PF01535, PF13041		999	ND	OTHER (0.998762)
Cluster-46512.174082	AaPPR895	OM157978	+	143	PLS	PLS	4	13-S1-P1-L1-S1	3P	XP_010936388.1	pentatricopeptide repeat-containing protein At4g21300	Elaeis guineensis	4.24e-57	65.714	80	TIGR00756	PS51375	PF01535, PF13041		48.8	none (0,86)	OTHER (0.911708)
Cluster-46512.174304	AaPPR896	OM157692	-	415	P	P	10	11-P-P-P-P-P-P-P-P-P-P-59	C	XP_020242128.1	pentatricopeptide repeat-containing protein At3g23020	Asparagus officinalis	0	77.073	87.07	TIGR00756	PS51375	PF01535, PF13041, PF13812		232.1	none (0,99)	OTHER (0.999891)
Cluster-46512.174336	AaPPR897	OM157693	-	202	P	P	6	9-P-P-P-P-P-P	C	XP_003571952.1	pentatricopeptide repeat-containing protein At3g60050	Brachypodium distachyon	9.09e-113	75.743	88.61	TIGR00756	PS51375	PF01535, PF13041		180.9	none (0,98)	OTHER (0.999347)
Cluster-46512.174337	AaPPR898	OM156946	-	202	P	P	6	9-P-P-P-P-P-P	C	XP_003571952.1	pentatricopeptide repeat-containing protein At3g60050	Brachypodium distachyon	9.09e-113	75.743	88.61	TIGR00756	PS51375	PF01535, PF13041		180.9	none (0,98)	OTHER (0.999347)
Cluster-46512.174338	AaPPR899	OM156947	-	275	P	P	7	P-P-P-P-P-P-P-14	C	XP_003571952.1	pentatricopeptide repeat-containing protein At3g60050	Brachypodium distachyon	3.33e-146	74.104	90.44	TIGR00756	PS51375	PF12854, PF13041		206	none (0,98)	OTHER (0.99825)
Cluster-46512.174339	AaPPR900	OM156948	-	202	P	P	6	9-P-P-P-P-P-P	C	XP_003571952.1	pentatricopeptide repeat-containing protein At3g60050	Brachypodium distachyon	9.09e-113	75.743	88.61	TIGR00756	PS51375	PF01535, PF13041		180.9	none (0,98)	OTHER (0.999347)
Cluster-46512.174340	AaPPR901	OM156949	-	202	P	P	6	9-P-P-P-P-P-P	C	XP_003571952.1	pentatricopeptide repeat-containing protein At3g60050	Brachypodium distachyon	9.09e-113	75.743	88.61	TIGR00756	PS51375	PF01535, PF13041		180.9	none (0,98)	OTHER (0.999347)
Cluster-46512.174359	AaPPR902	OM156950	-	129	PLS	PLS	5	P1-L1-S1-P1-L1	C	XP_010092237.2	pentatricopeptide repeat-containing protein At4g02750	Morus notabilis	1.46e-38	53.846	69.23	TIGR00756	PS51375	PF13041		59.7	none (0,98)	OTHER (0.961942)
Cluster-46512.174441	AaPPR903	OM156951	-	497	PLS	PLS	15	S1-P1-L1-S1-P1-L1-S1-P1-L1-S1-P1-L1-S1-P2-L2	5P	XP_020256749.1	pentatricopeptide repeat-containing protein At3g53360, mitochondrial	Asparagus officinalis	0	80.684	88.93	TIGR00756	PS51375	PF01535, PF13041		999	ND	OTHER (0.992162)
Cluster-46512.174918	AaPPR904	OM156952	+	536	PLS	E+	14	6-S1-P1i-L1-S1i-SS-P1-L1-S1-P2-L2-S2-E1-E2i-E+	I	XP_039130200.1	pentatricopeptide repeat-containing protein At5g50990	Dioscorea cayenensis subsp. rotundata	0	53.892	68.26	TIGR00756	PS51375	PF01535, PF13041, PF14432		999	ND	SP (0.844816)
Cluster-46512.176273	AaPPR905	OM156953	-	581	P	P	11	174-P-Pi-P-Pi-Pi-P-P-P-P-P-P-3	5P	XP_007221863.2	pentatricopeptide repeat-containing protein At5g65560	Prunus persica	0	55.957	72.56	TIGR00756	PS51375	PF01535, PF12854, PF13041		219.1	ND	OTHER (0.518932)
Cluster-46512.177198	AaPPR906	OM156954	-	164	PLS	E2	3	9-S2-E1-E2-55	5P	XP_006847522.2	pentatricopeptide repeat-containing protein At2g13600	Amborella trichopoda	1.03e-56	53.846	73.08					38.4	ND	OTHER (0.999487)
Cluster-46512.177662	AaPPR907	OM157694	+	58	P	P	3	P-P-P	3P	XP_020248142.1	pentatricopeptide repeat-containing protein At5g13770, chloroplastic	Asparagus officinalis	5.35e-30	86.207	91.38	TIGR00756	PS51375	PF13812		45.8	ND	OTHER (0.907809)
Cluster-46512.177919	AaPPR908	OM157695	-	135	PLS	PLS	3	29-L1-S1-P2-5	C	XP_015645237.1	pentatricopeptide repeat-containing protein At4g21065	Oryza sativa Japonica Group	3.3e-48	57.48	76.38	TIGR00756	PS51375	PF01535, PF13041		64	none (0,98)	OTHER (0.995392)
Cluster-46512.178019	AaPPR909	OM157696	+	478	P	P	9	175-P-P-P-P-P-P-P-P-P	C	XP_008806037.1	pentatricopeptide repeat-containing protein At5g15280, mitochondrial	Phoenix dactylifera	4.73e-175	61.916	78.87	TIGR00756	PS51375	PF01535, PF13041		107.5	mitochondrial (0,81)	mTP (0.860834)
Cluster-46512.178353	AaPPR910	OM156955	-	585	P	P	11	178-P-Pi-P-Pi-Pi-P-P-P-P-P-P-3	5P	XP_007221863.2	pentatricopeptide repeat-containing protein At5g65560	Prunus persica	0	55.957	72.56	TIGR00756	PS51375	PF01535, PF12854, PF13041		218.9	ND	OTHER (0.575546)
Cluster-46512.178354	AaPPR911	OM156956	-	585	P	P	11	178-P-Pi-P-Pi-Pi-P-P-P-P-P-P-3	5P	XP_007221863.2	pentatricopeptide repeat-containing protein At5g65560	Prunus persica	0	55.957	72.56	TIGR00756	PS51375	PF01535, PF12854, PF13041		218.9	ND	OTHER (0.575546)
Cluster-46512.179025	AaPPR912	OM157697	+	181	PLS	PLS	5	9-L1-S1-P1-L1-S1-6	C	XP_020273808.1	pentatricopeptide repeat-containing protein At3g49740	Asparagus officinalis	6.73e-78	65.517	83.33	TIGR00756				51.9	none (0,95)	OTHER (0.948253)
Cluster-46512.180006	AaPPR913	OM156957	-	104	PLS	E+	2	E2-E+	C	XP_010917664.2	pentatricopeptide repeat-containing protein At5g08510	Elaeis guineensis	2.17e-28	68.571	81.43					0	none (0,97)	OTHER (0.993568)
Cluster-46512.181464	AaPPR914	OM157698	+	89	PLS	PLS	3	1-P1-L1-S1	I	XP_008784571.2	pentatricopeptide repeat-containing protein At1g18485	Phoenix dactylifera	8.98e-35	71.91	79.78					39.2	ND	OTHER (0.861992)
Cluster-46512.181583	AaPPR915	OM157699	+	128	PLS	DYW	1	DYW	5P	XP_010931098.1	pentatricopeptide repeat-containing protein At5g04780, mitochondrial	Elaeis guineensis	4.85e-67	75.781	88.28			PF14432		1	ND	OTHER (0.996962)
Cluster-46512.181639	AaPPR916	OM157700	+	601	PLS	E2	15	39-S1-P1-L1-S1-P1-L1i-S1-P1-L1-S1-P2-L2-S2-E1-E2-53	C	XP_010918861.1	pentatricopeptide repeat-containing protein DOT4, chloroplastic	Elaeis guineensis	0	61.896	76.57	TIGR00756	PS51375	PF01535, PF13041		999	ER (0,97)	mTP (0.871484)
Cluster-46512.182191	AaPPR917	OM156958	-	329	P	P	6	140-P-P-P-Pi-P-P	3P	XP_010937264.1	pentatricopeptide repeat-containing protein At5g24830	Elaeis guineensis	5.17e-122	57.015	73.13	TIGR00756	PS51375	PF13041		999	none (0,88)	OTHER (0.991537)
Cluster-46512.182192	AaPPR918	OM157979	-	158	P	P	5	4-P-P-Pi-P-P	3P	XP_010937264.1	pentatricopeptide repeat-containing protein At5g24830	Elaeis guineensis	1.81e-67	67.925	85.53	TIGR00756	PS51375	PF12854, PF13041		999	none (0,81)	OTHER (0.956678)
Cluster-46512.182370	AaPPR919	OM157701	+	128	PLS	DYW	1	DYW	5P	XP_006851539.2	pentatricopeptide repeat-containing protein At2g03880, mitochondrial	Amborella trichopoda	2.52e-45	55.469	71.09			PF14432		1.2	ND	OTHER (0.997691)
Cluster-46512.182754	AaPPR920	OM157980	+	618	PLS	E2	16	33-L1-S1-P1-L1-S1-P1-L1-S1-P1-L1-S1-P2-L2-S2-E1-E2-40	C	XP_020244656.1	pentatricopeptide repeat-containing protein At1g03540	Asparagus officinalis	0	71.637	86.06	TIGR00756	PS51375	PF01535, PF12854, PF13041		999	possibly mitochondrial (0,23)	OTHER (0.734141)
Cluster-46512.183492	AaPPR921	OM157278	+	232	PLS	E2	7	L1-S1-P2-L2-S2-E1-E2-10	5P	XP_020249258.1	pentatricopeptide repeat-containing protein At1g31430	Asparagus officinalis	2.32e-122	72.489	86.9	TIGR00756	PS51375	PF01535, PF13041		999	ND	OTHER (0.998711)
Cluster-46512.183675	AaPPR922	OM157702	+	216	P	P	5	4-P-P-P-Pi-P-37	5P	XP_010230295.1	pentatricopeptide repeat-containing protein CRP1 homolog, chloroplastic	Brachypodium distachyon	5.47e-85	54.976	75.36	TIGR00756	PS51375	PF01535, PF13041		123.3	ND	OTHER (0.996779)
Cluster-46512.18742	AaPPR923	OM156959	+	365	PLS	DYW	8	L1-S1-P2-L2i-S2-E1-E2-DYW	5P	NP_187990.1	Pentatricopeptide repeat (PPR) superfamily protein	Arabidopsis thaliana	8.91e-178	65.312	79.67	TIGR00756	PS51375	PF01535, PF13041, PF14432		119.8	ND	OTHER (0.827648)
Cluster-46512.187425	AaPPR924	OM156960	-	110	PLS	PLS	3	6-L1-S1-P2-2	I	XP_020255512.1	pentatricopeptide repeat-containing protein At1g74630 isoform X3	Asparagus officinalis	4.32e-61	82.727	94.55	TIGR00756	PS51375	PF01535		63	ND	OTHER (0.94605)
Cluster-46512.188345	AaPPR925	OM156961	+	69	PLS	E+	2	E2-E+	5P	XP_022992700.1	pentatricopeptide repeat-containing protein At5g04780, mitochondrial isoform X1	Cucurbita maxima	4.07e-20	59.016	75.41					0.2	ND	OTHER (0.988706)
Cluster-46512.188361	AaPPR926	OM157703	-	254	P	P	4	5-P-P-P-P-94	5P	XP_008807161.2	pentatricopeptide repeat-containing protein At1g30610, chloroplastic	Phoenix dactylifera	6.44e-125	73.77	82.38	TIGR00756	PS51375	PF01535, PF13041		66.8	ND	OTHER (0.954715)
Cluster-46512.189057	AaPPR927	OM157704	+	583	PLS	DYW	14	11-L1-S1-P1-L1-S1-P1-L1-S1-P2-L2-S2-E1-E2-DYW	C	XP_020271405.1	pentatricopeptide repeat-containing protein At5g39680	Asparagus officinalis	0	72.384	83.88	TIGR00756	PS51375	PF01535, PF13041, PF14432		227.9	none (0,77)	OTHER (0.985279)
Cluster-46512.189348	AaPPR928	OM157705	-	92	PLS	PLS	3	6-P1-L1-S1	I	XP_020273808.1	pentatricopeptide repeat-containing protein At3g49740	Asparagus officinalis	5.53e-44	81.522	85.87					47.1	ND	SP (0.439914)
Cluster-46512.189472	AaPPR929	OM157706	-	655	P	P	17	42-P-P-P-P-P-P-P-P-P-P-P-P-Pi-P-P-P-P-2	5P	XP_020255453.1	pentatricopeptide repeat-containing protein At5g39710	Asparagus officinalis	0	82.043	90.4	TIGR00756	PS51375	PF12854, PF13041		999	ND	mTP (0.858294)
Cluster-46512.189504	AaPPR930	OM157707	-	436	PLS	E2	11	9-L1-S1-SS-P1i-L1-S1-P2-L2-S2-E1-E2-58	C	XP_002462808.1	pentatricopeptide repeat-containing protein At2g22410, mitochondrial	Sorghum bicolor	2.36e-180	60.333	74.82	TIGR00756	PS51375	PF01535, PF13041		221.4	none (0,99)	OTHER (0.985653)
Cluster-46512.190569	AaPPR931	OM157708	+	128	PLS	PLS	4	L1-S1-P1-L1	5P	XP_008787519.3	pentatricopeptide repeat-containing protein At2g02750	Phoenix dactylifera	2.77e-39	62.162	75.68	TIGR00756	PS51375	PF13041		36.1	ND	OTHER (0.682729)
Cluster-46512.190899	AaPPR932	OM156962	+	185	P	P	5	4-P-P-P-P-P-8	C	XP_020252754.1	pentatricopeptide repeat-containing protein At3g54980, mitochondrial	Asparagus officinalis	1.62e-74	63.889	76.11	TIGR00756	PS51375	PF12854, PF13041		101.7	none (0,98)	OTHER (0.997389)
Cluster-46512.191377	AaPPR933	OM156963	+	169	PLS	E2	3	10-S2-E1-E2-59	C	XP_015612413.1	pentatricopeptide repeat-containing protein At5g48910 isoform X1	Oryza sativa Japonica Group	7.15e-56	62.857	77.14			PF01535		42.5	none (0,99)	OTHER (0.9999)
Cluster-46512.191442	AaPPR934	OM157709	-	100	PLS	PLS	3	4-S1-P1-L1	I	XP_020677880.1	pentatricopeptide repeat-containing protein At2g13600	Dendrobium catenatum	1.43e-33	58.696	79.35	TIGR00756	PS51375	PF01535, PF13041		999	ND	OTHER (0.988021)
Cluster-46512.191558	AaPPR935	OM157710	+	291	PLS	PLS	8	21-P1-L1-S1-P1-L1-S1-P1-L1	3P	XP_020257498.1	pentatricopeptide repeat-containing protein At4g33990	Asparagus officinalis	2.45e-149	79.457	89.15	TIGR00756	PS51375	PF01535, PF13041		118	possibly mitochondrial (0,30)	mTP (0.617817)
Cluster-46512.192436	AaPPR936	OM157711	+	601	PLS	E2	15	39-S1-P1-L1-S1-P1-L1i-S1-P1-L1-S1-P2-L2-S2-E1-E2-53	C	XP_010918861.1	pentatricopeptide repeat-containing protein DOT4, chloroplastic	Elaeis guineensis	0	61.896	76.57	TIGR00756	PS51375	PF01535, PF13041		999	ER (0,97)	mTP (0.871484)
Cluster-46512.192453	AaPPR937	OM157712	-	97	PLS	PLS	3	P2-L2-S2	5P	XP_020244764.1	pentatricopeptide repeat-containing protein At1g62260, mitochondrial	Asparagus officinalis	7.59e-49	80	90.53	TIGR00756	PS51375	PF01535, PF13041		74.8	ND	OTHER (0.889438)
Cluster-46512.192582	AaPPR938	OM157713	+	615	P	P	16	32-P-P-P-P-P-P-P-P-P-P-P-P-P-P-P-P-5	C	XP_020258607.1	pentatricopeptide repeat-containing protein At4g19890	Asparagus officinalis	0	80.163	90.24	TIGR00756	PS51375	PF01535, PF13041, PF13812		999	plastid (0,66)	cTP (0.553824)
Cluster-46512.193304	AaPPR939	OM157714	+	143	PLS	PLS	4	1-P1-L1-S1-P2-7	I	XP_008674901.1	pentatricopeptide repeat-containing protein At2g22410, mitochondrial	Zea mays	1.22e-50	56.643	76.22	TIGR00756	PS51375	PF01535, PF13041		86.6	ND	OTHER (0.52385)
Cluster-46512.193559	AaPPR940	OM157715	+	834	PLS	E2	22	47-L1-S1-P1-L1-S1-P1-L1-S1-P1-L1-S1-P1-L1-S1-P1-L1-S1-P2-L2-S2-E1-E2-44	C	XP_020252803.1	pentatricopeptide repeat-containing protein At2g40720 isoform X1	Asparagus officinalis	0	69.222	80.96	TIGR00756	PS51375	PF01535, PF13041		376.2	none (0,95)	OTHER (0.630937)
Cluster-46512.193659	AaPPR941	OM157716	-	125	PLS	PLS	4	5-L1-S1-P2-L2	5P	XP_014756044.1	pentatricopeptide repeat-containing protein At2g22410, mitochondrial	Brachypodium distachyon	1.66e-41	53.6	66.4		PS51375	PF01535		43.6	ND	OTHER (0.98712)
Cluster-46512.195534	AaPPR942	OM157717	-	84	PLS	PLS	3	P1-L1-S1	C	XP_017697378.2	pentatricopeptide repeat-containing protein At3g20730	Phoenix dactylifera	1e-29	63.095	76.19	TIGR00756	PS51375	PF13041		11.4	none (0,90)	OTHER (0.879689)
Cluster-46512.195535	AaPPR943	OM157718	-	84	PLS	PLS	3	P1-L1-S1	C	XP_017697378.2	pentatricopeptide repeat-containing protein At3g20730	Phoenix dactylifera	1e-29	63.095	76.19	TIGR00756	PS51375	PF13041		11.4	none (0,90)	OTHER (0.879689)
Cluster-46512.197019	AaPPR944	OM157719	-	374	PLS	PLS	9	63-P1-L1-S1-P1i-L1-S1i-P1-L1-S1-2	I	XP_020677880.1	pentatricopeptide repeat-containing protein At2g13600	Dendrobium catenatum	3.32e-129	52.446	72.01	TIGR00756	PS51375	PF01535, PF13041		111.1	ND	OTHER (0.990615)
Cluster-46512.197237	AaPPR945	OM157720	+	121	PLS	PLS	4	P1-L1-S1-SS	3P	XP_020249502.1	pentatricopeptide repeat-containing protein At3g16610	Asparagus officinalis	2.44e-62	76.86	89.26	TIGR00756	PS51375	PF01535		58.5	none (0,99)	OTHER (0.998297)
Cluster-46512.197816	AaPPR946	OM156964	-	198	P	P	3	75-P-P-P-17	I	XP_020245916.1	pentatricopeptide repeat-containing protein At5g14080	Asparagus officinalis	9.79e-80	64.677	77.61	TIGR00756	PS51375	PF01535		56.1	ND	cTP (0.584776)
Cluster-46512.23092	AaPPR947	OM157279	+	240	PLS	DYW	2	70-E2-DYW	C	XP_010927406.1	pentatricopeptide repeat-containing protein At5g66520	Elaeis guineensis	5.47e-86	58.333	71.25		PS51257	PF14432		20.7	possibly ER (0,27)	OTHER (0.915436)
Cluster-46512.23139	AaPPR948	OM156965	+	674	PLS	E2	19	15-L1-S1-P1-L1-S1-P1-L1-S1-P1-L1-S1-P1-L1-S1-P2-L2-S2-E1-E2-20	5P	XP_020261807.1	pentatricopeptide repeat-containing protein At2g03380, mitochondrial	Asparagus officinalis	0	77.252	88.4	TIGR00756	PS51375	PF01535, PF13041		999	ND	OTHER (0.936336)
Cluster-46512.23140	AaPPR949	OM157721	+	509	PLS	E2	14	16-P1-L1-S1-P1-L1-S1-P1-L1-S1-P2-L2-S2-E1-E2-20	5P	XP_020261807.1	pentatricopeptide repeat-containing protein At2g03380, mitochondrial	Asparagus officinalis	0	79.84	90.42	TIGR00756	PS51375	PF01535, PF13041		999	ND	OTHER (0.998288)
Cluster-46512.26945	AaPPR950	OM156966	+	834	PLS	E2	22	47-L1-S1-P1-L1-S1-P1-L1-S1-P1-L1-S1-P1-L1-S1-P1-L1-S1-P2-L2-S2-E1-E2-44	C	XP_020252803.1	pentatricopeptide repeat-containing protein At2g40720 isoform X1	Asparagus officinalis	0	69.222	80.96	TIGR00756	PS51375	PF01535, PF13041		376.2	none (0,95)	OTHER (0.630937)
Cluster-46512.26946	AaPPR951	OM156967	+	834	PLS	E2	22	47-L1-S1-P1-L1-S1-P1-L1-S1-P1-L1-S1-P1-L1-S1-P1-L1-S1-P2-L2-S2-E1-E2-44	C	XP_020252803.1	pentatricopeptide repeat-containing protein At2g40720 isoform X1	Asparagus officinalis	0	69.222	80.96	TIGR00756	PS51375	PF01535, PF13041		376.2	none (0,95)	OTHER (0.630937)
Cluster-46512.27520	AaPPR952	OM156968	+	109	PLS	E2	3	16-S2-E1-E2	5P	XP_020273808.1	pentatricopeptide repeat-containing protein At3g49740	Asparagus officinalis	4.13e-55	80.189	87.74	TIGR00756		PF12854		34.8	ND	OTHER (0.979036)
Cluster-46512.27716	AaPPR953	OM156969	+	249	PLS	PLS	8	3-S1-P1-L1-S1-SS-P1-L1-S1	I	NP_001320691.1	pentatricopeptide (PPR) repeat-containing protein	Arabidopsis thaliana	2.13e-85	50.403	70.97	TIGR00756	PS51375	PF01535, PF13041		140.1	ND	OTHER (0.832305)
Cluster-46512.28038	AaPPR954	OM156970	-	96	PLS	PLS	3	P1-L1-S1-15	5P	XP_011620749.2	pentatricopeptide repeat-containing protein At2g01510, mitochondrial	Amborella trichopoda	2.23e-27	57.831	72.29	TIGR00756	PS51375	PF01535		48.8	ND	OTHER (0.770034)
Cluster-46512.29341	AaPPR955	OM156971	-	329	PLS	DYW	7	S1-P2-L2i-S2-E1-E2-DYW	C	XP_010931478.1	pentatricopeptide repeat-containing protein At3g26782, mitochondrial	Elaeis guineensis	0	75.684	86.93	TIGR00756	PS51375	PF01535, PF13041, PF14432		125.6	none (0,83)	OTHER (0.943421)
Cluster-46512.29823	AaPPR956	OM156972	-	728	PLS	E2	19	29-L1-S1-P1-L1-S1-P1-L1-S1-P1-L1-S1-P1-L1-S1-P2-L2-S2-E1-E2-52	5P	XP_020250121.1	pentatricopeptide repeat-containing protein At3g50420	Asparagus officinalis	0	72.956	86.16	TIGR00756	PS51375	PF01535, PF13041		999	ND	OTHER (0.719325)
Cluster-46512.29945	AaPPR957	OM157722	+	660	PLS	E2	18	39-SS-SS-SS-SS-SS-SS-SS-SS-SS-SS-P1-L1-S1-P2-L2-S2-E1-E2-43	C	XP_020694346.1	pentatricopeptide repeat-containing protein At4g02750	Dendrobium catenatum	0	64.264	80.63	TIGR00756	PS51375	PF01535, PF13041		999	mitochondrial (0,86)	mTP (0.956778)
Cluster-46512.31218	AaPPR958	OM156973	+	216	P	P	5	4-P-P-P-Pi-P-37	5P	XP_010230295.1	pentatricopeptide repeat-containing protein CRP1 homolog, chloroplastic	Brachypodium distachyon	5.47e-85	54.976	75.36	TIGR00756	PS51375	PF01535, PF13041		123.3	ND	OTHER (0.996779)
Cluster-46512.31219	AaPPR959	OM156974	+	216	P	P	5	4-P-P-P-Pi-P-38	5P	XP_010230295.1	pentatricopeptide repeat-containing protein CRP1 homolog, chloroplastic	Brachypodium distachyon	5.47e-85	54.976	75.36	TIGR00756	PS51375	PF01535, PF13041		123.3	ND	OTHER (0.996779)
Cluster-46512.31220	AaPPR960	OM157723	+	216	P	P	5	4-P-P-P-Pi-P-39	5P	XP_010230295.1	pentatricopeptide repeat-containing protein CRP1 homolog, chloroplastic	Brachypodium distachyon	5.47e-85	54.976	75.36	TIGR00756	PS51375	PF01535, PF13041		123.3	ND	OTHER (0.996779)
Cluster-46512.32494	AaPPR961	OM157724	-	655	P	P	17	42-P-P-P-P-P-P-P-P-P-P-P-P-Pi-P-P-P-P-2	5P	XP_020255453.1	pentatricopeptide repeat-containing protein At5g39710	Asparagus officinalis	0	82.043	90.4	TIGR00756	PS51375	PF12854, PF13041		999	ND	mTP (0.858294)
Cluster-46512.33459	AaPPR962	OM157725	-	590	PLS	E2	14	75-P1-L1-S1-P1-L1-S1-P1-L1-S1-P2-L2-S2-E1-E2-44	C	XP_020253437.1	pentatricopeptide repeat-containing protein At4g38010	Asparagus officinalis	0	75.514	86.47	TIGR00756	PS51375	PF01535, PF13041		999	none (0,76)	OTHER (0.473553)
Cluster-46512.33460	AaPPR963	OM156975	-	590	PLS	E2	14	75-P1-L1-S1-P1-L1-S1-P1-L1-S1-P2-L2-S2-E1-E2-44	C	XP_020253437.1	pentatricopeptide repeat-containing protein At4g38010	Asparagus officinalis	0	75.514	86.13	TIGR00756	PS51375	PF01535, PF13041		999	none (0,90)	OTHER (0.431561)
Cluster-46512.33461	AaPPR964	OM156976	-	189	PLS	E2	4	9-L2-S2-E1-E2-44	C	XP_020253437.1	pentatricopeptide repeat-containing protein At4g38010	Asparagus officinalis	1.17e-100	76.503	86.34	TIGR00756		PF12854		69.7	none (0,91)	OTHER (0.986812)
Cluster-46512.34623	AaPPR965	OM157726	-	260	P	P	6	P-P-P-P-P-P-73	5P	XP_020249978.1	pentatricopeptide repeat-containing protein At2g17140	Asparagus officinalis	4.62e-143	75.769	88.08	TIGR00756	PS51375	PF01535, PF13041		106.2	ND	OTHER (0.999815)
Cluster-46512.34677	AaPPR966	OM157727	-	94	PLS	PLS	3	P1-L1-S1	5P	XP_015624640.1	pentatricopeptide repeat-containing protein At1g06140, mitochondrial	Oryza sativa Japonica Group	5.6e-26	59.302	74.42	TIGR00756		PF01535		29.6	ND	OTHER (0.999759)
Cluster-46512.37043	AaPPR967	OM156977	+	323	P	P	4	174-P-P-P-P-11	C	XP_008805829.1	pentatricopeptide repeat-containing protein At3g04130, mitochondrial	Phoenix dactylifera	6.07e-113	55.882	71.57	TIGR00756	PS51375	PF01535, PF13041		62.2	possibly mitochondrial (0,29)	OTHER (0.791357)
Cluster-46512.39399	AaPPR968	OM156978	-	982	P	P	27	4-P-P-P-P-P-P-P-P-P-P-P-P-P-P-P-P-P-P-P-P-P-P-P-P-P-P-P-31	C	XP_020267998.1	pentatricopeptide repeat-containing protein At5g55840	Asparagus officinalis	0	76.585	87.42	TIGR00756	PS51375	PF01535, PF12854, PF13041		999	none (0,82)	OTHER (0.984073)
Cluster-46512.39400	AaPPR969	OM157728	-	982	P	P	27	4-P-P-P-P-P-P-P-P-P-P-P-P-P-P-P-P-P-P-P-P-P-P-P-P-P-P-P-31	C	XP_020267998.1	pentatricopeptide repeat-containing protein At5g55840	Asparagus officinalis	0	76.585	87.42	TIGR00756	PS51375	PF01535, PF12854, PF13041		999	none (0,82)	OTHER (0.984073)
Cluster-46512.39401	AaPPR970	OM157729	-	982	P	P	27	4-P-P-P-P-P-P-P-P-P-P-P-P-P-P-P-P-P-P-P-P-P-P-P-P-P-P-P-31	C	XP_020267998.1	pentatricopeptide repeat-containing protein At5g55840	Asparagus officinalis	0	76.585	87.42	TIGR00756	PS51375	PF01535, PF12854, PF13041		999	none (0,82)	OTHER (0.984073)
Cluster-46512.39402	AaPPR971	OM157730	-	982	P	P	27	4-P-P-P-P-P-P-P-P-P-P-P-P-P-P-P-P-P-P-P-P-P-P-P-P-P-P-P-31	C	XP_020267998.1	pentatricopeptide repeat-containing protein At5g55840	Asparagus officinalis	0	76.585	87.42	TIGR00756	PS51375	PF01535, PF12854, PF13041		999	none (0,82)	OTHER (0.984073)
Cluster-46512.42872	AaPPR972	OM156979	+	103	P	P	3	9-P-P-P	3P	XP_020276184.1	pentatricopeptide repeat-containing protein At3g53170	Asparagus officinalis	2.09e-54	82.692	90.38	TIGR00756	PS51375	PF01535, PF13041		67.7	none (0,99)	OTHER (0.985072)
Cluster-46512.42873	AaPPR973	OM156980	+	103	P	P	3	9-P-P-P	3P	XP_020276184.1	pentatricopeptide repeat-containing protein At3g53170	Asparagus officinalis	2.09e-54	82.692	90.38	TIGR00756	PS51375	PF01535, PF13041		67.7	none (0,99)	OTHER (0.985072)
Cluster-46512.43001	AaPPR974	OM157731	-	131	PLS	PLS	3	L1-S1-P1-26	C	XP_006441501.1	pentatricopeptide repeat-containing protein DOT4, chloroplastic	Citrus clementina	1.38e-28	53.271	72.9	TIGR00756	PS51375	PF01535		31.4	mitochondrial (0,75)	mTP (0.531854)
Cluster-46512.44892	AaPPR975	OM157732	+	203	PLS	E2	4	9-L2-S2-E1-E2-58	C	XP_010938127.1	pentatricopeptide repeat-containing protein At5g56310	Elaeis guineensis	6.33e-109	78.713	85.15			PF01535		66.2	none (0,97)	OTHER (0.996268)
Cluster-46512.46070	AaPPR976	OM156981	+	491	PLS	E2	13	6-L1-S1-P1-L1-S1-P1-L1-S1-P2-L2-S2-E1-E2-43	C	XP_010932000.1	pentatricopeptide repeat-containing protein At3g24000, mitochondrial	Elaeis guineensis	0	60.206	75.88	TIGR00756	PS51375	PF01535, PF13041		212.8	plastid (0,78)	OTHER (0.917155)
Cluster-46512.46071	AaPPR977	OM156982	+	491	PLS	E2	13	6-L1-S1-P1-L1-S1-P1-L1-S1-P2-L2-S2-E1-E2-43	C	XP_010932000.1	pentatricopeptide repeat-containing protein At3g24000, mitochondrial	Elaeis guineensis	0	60.206	75.88	TIGR00756	PS51375	PF01535, PF13041		212.8	plastid (0,78)	OTHER (0.917155)
Cluster-46512.46260	AaPPR978	OM157733	-	279	PLS	PLS	7	32-L1-S1-P1-L1-S1-SS-P1-8	I	XP_008809793.3	pentatricopeptide repeat-containing protein At5g66520	Phoenix dactylifera	1.43e-87	57.627	74.58	TIGR00756	PS51375	PF01535		84.2	ND	OTHER (0.993515)
Cluster-46512.46309	AaPPR979	OM156983	+	234	P	P	6	17-P-P-P-P-P-P-12	C	XP_020267740.1	pentatricopeptide repeat-containing protein At2g15630, mitochondrial	Asparagus officinalis	8.84e-110	65.748	74.8	TIGR00756	PS51375	PF01535, PF13041, PF13812		999	none (0,90)	OTHER (0.879822)
Cluster-46512.46310	AaPPR980	OM156984	+	234	P	P	6	17-P-P-P-P-P-P-12	C	XP_020267740.1	pentatricopeptide repeat-containing protein At2g15630, mitochondrial	Asparagus officinalis	8.84e-110	65.748	74.8	TIGR00756	PS51375	PF01535, PF13041, PF13812		999	none (0,90)	OTHER (0.879822)
Cluster-46512.46441	AaPPR981	OM156985	-	248	PLS	E2	8	P1-L1-S1-P2-L2-S2-E1-E2	I	XP_006833054.2	pentatricopeptide repeat-containing protein At5g16860	Amborella trichopoda	9.57e-102	56.855	77.42	TIGR00756	PS51375	PF01535		116.7	ND	OTHER (0.989045)
Cluster-46512.46512	AaPPR982	OM157280	-	502	PLS	E2	13	9-L1-S1-P1-L1-S1-P1-L1-S1-P2-L2-S2-E1-E2-52	C	XP_020275213.1	pentatricopeptide repeat-containing protein At2g34400	Asparagus officinalis	0	82.869	90.84	TIGR00756	PS51375	PF01535, PF13041		999	none (0,79)	OTHER (0.965753)
Cluster-46512.46634	AaPPR983	OM156986	+	652	PLS	DYW	15	40-P1-L1-S1-P1-L1-S1-P1-L1-S1-P2-L2-S2-E1-E2-DYW	5P	XP_020249502.1	pentatricopeptide repeat-containing protein At3g16610	Asparagus officinalis	0	83.845	92.41	TIGR00756	PS51375	PF01535, PF13041, PF14432		999	ND	OTHER (0.994353)
Cluster-46512.46635	AaPPR984	OM156987	+	652	PLS	DYW	15	40-P1-L1-S1-P1-L1-S1-P1-L1-S1-P2-L2-S2-E1-E2-DYW	5P	XP_020249502.1	pentatricopeptide repeat-containing protein At3g16610	Asparagus officinalis	0	83.845	92.25	TIGR00756	PS51375	PF01535, PF13041, PF14432		999	ND	OTHER (0.994353)
Cluster-46512.46636	AaPPR985	OM157734	+	652	PLS	DYW	15	40-P1-L1-S1-P1-L1-S1-P1-L1-S1-P2-L2-S2-E1-E2-DYW	5P	XP_020249502.1	pentatricopeptide repeat-containing protein At3g16610	Asparagus officinalis	0	83.845	92.25	TIGR00756	PS51375	PF01535, PF13041, PF14432		999	ND	OTHER (0.994353)
Cluster-46512.46852	AaPPR986	OM157735	+	469	PLS	PLS	14	L1-S1-P1-L1-S1-P1-L1-S1-P1-L1-S1-P2-L2-S2	3P	XP_010941187.1	pentatricopeptide repeat-containing protein At3g12770	Elaeis guineensis	0	66.087	79.78	TIGR00756	PS51375	PF01535, PF13041		999	plastid (0,64)	OTHER (0.720396)
Cluster-46512.46879	AaPPR987	OM157736	+	785	PLS	E2	21	9-L1-S1-P1-L1-S1-P1-L1-S1-P1-L1-S1-SS-SS-P1-L1-S1-P2-L2-S2-E1-E2-63	C	XP_020259247.1	pentatricopeptide repeat-containing protein At5g55740, chloroplastic	Asparagus officinalis	0	72.357	84.33	TIGR00756	PS51375	PF01535, PF13041		999	none (0,99)	OTHER (0.999961)
Cluster-46512.47070	AaPPR988	OM157737	+	170	P	P	4	P-P-P-P-25	C	XP_020092844.1	pentatricopeptide repeat-containing protein At1g02060, chloroplastic	Ananas comosus	3.49e-67	61.988	76.02	TIGR00756	PS51375	PF12854, PF13041		81.5	none (0,99)	OTHER (0.998359)
Cluster-46512.47337	AaPPR989	OM157738	+	442	PLS	E2	10	56-SS-SS-P1-L1-S1-P2-L2-S2-E1-E2-52	C	XP_029124303.1	pentatricopeptide repeat-containing protein At4g02750	Elaeis guineensis	0	65.429	81.21	TIGR00756	PS51375	PF01535, PF13041		999	none (0,94)	OTHER (0.998888)
Cluster-46512.47431	AaPPR990	OM157739	+	124	PLS	PLS	4	L1-S1-P2-L2	3P	XP_029116651.1	pentatricopeptide repeat-containing protein At5g66520	Elaeis guineensis	1.25e-62	73.387	85.48	TIGR00756	PS51375	PF01535, PF13041		39.8	none (0,99)	OTHER (0.840916)
Cluster-46512.48384	AaPPR991	OM157981	-	160	P	P	3	P-P-P-61	5P	XP_008784008.3	pentatricopeptide repeat-containing protein At1g22960, mitochondrial	Phoenix dactylifera	1.42e-61	74.79	84.87	TIGR00756	PS51375	PF01535, PF13041		999	ND	OTHER (0.997053)
Cluster-46512.48661	AaPPR992	OM156988	+	850	PLS	DYW	21	39-P1-L1-S1-P1-L1-S1-P1-L1-S1-P1-L1-S1-P1-L1-S1-P2-L2-S2-E1-E2-DYW	5P	XP_020274082.1	pentatricopeptide repeat-containing protein At3g03580	Asparagus officinalis	0	81.765	91.41	TIGR00756	PS51375	PF01535, PF13041, PF14432		999	ND	OTHER (0.623911)
Cluster-46512.48884	AaPPR993	OM156989	+	87	PLS	E+	1	9-E+	C	XP_008806000.2	pentatricopeptide repeat-containing protein At2g33680	Phoenix dactylifera	5.32e-29	58.333	72.62			PF14432		0.8	none (0,91)	OTHER (0.9542)
Cluster-46512.48908	AaPPR994	OM157281	-	394	P	P	7	155-P-P-P-P-P-P-P	3P	XP_008806181.1	pentatricopeptide repeat-containing protein At1g80150, mitochondrial	Phoenix dactylifera	0	71.827	84.26	TIGR00756	PS51375	PF01535, PF13041		163.8	mitochondrial (0,77)	mTP (0.600576)
Cluster-46512.48909	AaPPR995	OM156990	-	394	P	P	7	155-P-P-P-P-P-P-P	3P	XP_008806181.1	pentatricopeptide repeat-containing protein At1g80150, mitochondrial	Phoenix dactylifera	0	71.827	84.01	TIGR00756	PS51375	PF01535, PF13041		163.8	mitochondrial (0,77)	mTP (0.567947)
Cluster-46512.49011	AaPPR996	OM156991	+	701	PLS	DYW	14	127-L1-S1-P1-L1-S1-P1-L1-S1-P2-L2-S2-E1-E2-DYW	C	XP_020264313.1	pentatricopeptide repeat-containing protein At3g24000, mitochondrial	Asparagus officinalis	0	82.177	89.91	TIGR00756	PS51375	PF01535, PF13041, PF14432		999	mitochondrial (0,63)	mTP (0.879751)
Cluster-46512.49114	AaPPR997	OM156992	+	119	PLS	PLS	3	6-P2-L2-S2-11	I	XP_002458072.2	pentatricopeptide repeat-containing protein At4g16835, mitochondrial	Sorghum bicolor	5e-42	56.303	73.11			PF01535		43.6	ND	OTHER (0.983349)
Cluster-46512.49195	AaPPR998	OM156993	-	205	PLS	E+	4	S2-E1-E2-E+	I	XP_020086064.1	pentatricopeptide repeat-containing protein ELI1, chloroplastic	Ananas comosus	3.78e-86	55.61	78.54		PS51375	PF01535, PF14432		31.9	ND	OTHER (0.993448)
Cluster-46512.49239	AaPPR999	OM156994	+	556	PLS	E2	15	S1-P1-L1-S1-P1-L1-S1-P1-L1-S1-P2-L2-S2-E1-E2-59	C	XP_020266217.1	pentatricopeptide repeat-containing protein At3g05340	Asparagus officinalis	0	72.458	82.81	TIGR00756	PS51375	PF01535, PF13041		999	none (0,95)	OTHER (0.999263)
Cluster-46512.49329	AaPPR1000	OM157982	-	223	P	P	6	33-P-P-P-P-P-P	5P	XP_020575206.1	pentatricopeptide repeat-containing protein At1g74900, mitochondrial	Phalaenopsis equestris	1.51e-105	66.816	80.27	TIGR00756	PS51375	PF01535, PF13041		138.7	ND	OTHER (0.995631)
Cluster-46512.49472	AaPPR1001	OM157740	+	173	PLS	E2	4	L2-S2-E1-E2-42	5P	XP_008801269.2	pentatricopeptide repeat-containing protein At1g33350	Phoenix dactylifera	2.35e-94	78.035	89.6	TIGR00756		PF01535		38.3	ND	OTHER (0.995001)
Cluster-46512.49486	AaPPR1002	OM156995	+	254	P	P	5	85-P-P-P-P-P	3P	XP_020243820.1	pentatricopeptide repeat-containing protein At5g64320, mitochondrial	Asparagus officinalis	3.76e-136	76.078	84.31	TIGR00756	PS51375	PF13041		78.8	possibly ER (0,24)	mTP (0.41242)
Cluster-46512.49506	AaPPR1003	OM157983	-	613	PLS	E2	15	58-P1-L1-S1-SS-SS-SS-SS-P1-L1-S1-P2-L2-S2-E1-E2-53	5P	XP_008791356.2	pentatricopeptide repeat-containing protein At2g45350, chloroplastic	Phoenix dactylifera	0	67.384	80.3	TIGR00756	PS51375	PF01535, PF13041		297	ND	OTHER (0.6877)
Cluster-46512.49950	AaPPR1004	OM157282	+	119	PLS	PLS	3	9-P1-L1-S1-14	I	XP_038984283.1	pentatricopeptide repeat-containing protein At5g66500, mitochondrial	Phoenix dactylifera	5.26e-47	60.504	76.47	TIGR00756	PS51375	PF01535		59.7	ND	OTHER (0.994067)
Cluster-46512.50025	AaPPR1005	OM157984	+	95	PLS	PLS	3	P1-L1-S1	I	XP_020249258.1	pentatricopeptide repeat-containing protein At1g31430	Asparagus officinalis	2.44e-40	67.368	85.26	TIGR00756	PS51375	PF01535, PF13041		20.8	ND	OTHER (0.621565)
Cluster-46512.50026	AaPPR1006	OM156996	+	199	PLS	PLS	6	9-P1-L1-S1-SS-P1-L1	I	XP_020249258.1	pentatricopeptide repeat-containing protein At1g31430	Asparagus officinalis	5.78e-107	73.367	87.44	TIGR00756	PS51375	PF01535, PF13041		999	ND	OTHER (0.998154)
Cluster-46512.50186	AaPPR1007	OM157283	+	435	P	P	11	13-P-P-P-P-P-P-P-P-P-P-P-25	C	XP_020243820.1	pentatricopeptide repeat-containing protein At5g64320, mitochondrial	Asparagus officinalis	0	76.102	87.94	TIGR00756	PS51375	PF12854, PF13041		999	none (0,95)	OTHER (0.998113)
Cluster-46512.50188	AaPPR1008	OM157741	+	435	P	P	11	13-P-P-P-P-P-P-P-P-P-P-P-25	C	XP_020243820.1	pentatricopeptide repeat-containing protein At5g64320, mitochondrial	Asparagus officinalis	0	76.102	87.94	TIGR00756	PS51375	PF12854, PF13041		999	none (0,95)	OTHER (0.998113)
Cluster-46512.50531	AaPPR1009	OM156997	-	189	PLS	PLS	5	P1-L1-S1-P1-L1	3P	XP_020260632.1	pentatricopeptide repeat-containing protein At5g27110	Asparagus officinalis	4.33e-101	77.717	86.96	TIGR00756	PS51375	PF13041		999	none (0,91)	OTHER (0.994896)
Cluster-46512.50624	AaPPR1010	OM156998	-	474	PLS	E2	12	24-S1-P1-L1-S1-P1-L1-S1-P2-L2-S2-E1-E2-44	5P	XP_010920291.1	pentatricopeptide repeat-containing protein At4g33170	Elaeis guineensis	0	61.506	74.69	TIGR00756	PS51375	PF01535, PF13041		999	ND	OTHER (0.784731)
Cluster-46512.50712	AaPPR1011	OM156999	+	437	PLS	PLS	13	9-L1-S1-P1-L1-S1-P1-L1-S1-P1-L1-S1-P1-L1	3P	XP_020257498.1	pentatricopeptide repeat-containing protein At4g33990	Asparagus officinalis	0	77.752	87.84	TIGR00756	PS51375	PF01535, PF13041		999	none (0,92)	OTHER (0.996274)
Cluster-46512.50713	AaPPR1012	OM157985	-	255	PLS	DYW	5	L2-S2-E1-E2-DYW	5P	XP_020257498.1	pentatricopeptide repeat-containing protein At4g33990	Asparagus officinalis	3.02e-165	87.059	92.94	TIGR00756		PF14432		35.8	ND	OTHER (0.997588)
Cluster-46512.50783	AaPPR1013	OM157000	-	268	P	P	5	11-P-P-P-P-P-82	5P	XP_038979494.1	pentatricopeptide repeat-containing protein At2g19280	Phoenix dactylifera	5.17e-104	63.594	84.33	TIGR00756	PS51375	PF01535, PF12854, PF13041		196.9	ND	OTHER (0.999011)
Cluster-46512.50849	AaPPR1014	OM157001	-	728	PLS	E2	19	29-L1-S1-P1-L1-S1-P1-L1-S1-P1-L1-S1-P1-L1-S1-P2-L2-S2-E1-E2-52	5P	XP_020250121.1	pentatricopeptide repeat-containing protein At3g50420	Asparagus officinalis	0	72.956	86.16	TIGR00756	PS51375	PF01535, PF13041		999	ND	OTHER (0.719325)
Cluster-46512.50850	AaPPR1015	OM157002	-	728	PLS	E2	19	29-L1-S1-P1-L1-S1-P1-L1-S1-P1-L1-S1-P1-L1-S1-P2-L2-S2-E1-E2-52	5P	XP_020250121.1	pentatricopeptide repeat-containing protein At3g50420	Asparagus officinalis	0	72.956	86.16	TIGR00756	PS51375	PF01535, PF13041		999	ND	OTHER (0.719325)
Cluster-46512.51544	AaPPR1016	OM157742	+	87	PLS	E+	1	9-E+	C	XP_008806000.2	pentatricopeptide repeat-containing protein At2g33680	Phoenix dactylifera	5.32e-29	58.333	72.62			PF14432		0.8	none (0,91)	OTHER (0.9542)
Cluster-46512.51547	AaPPR1017	OM157743	-	890	PLS	E+	24	45-L1-S1-SS-P1-L1-S1-P1-L1-S1-P1-L1-S1-P1-L1-S1-P1-L1-S1-P2-L2-S2-E1-E2-E+	5P	XP_020259326.1	pentatricopeptide repeat-containing protein At3g02330	Asparagus officinalis	0	73.678	84.48	TIGR00756	PS51375	PF01535, PF13041, PF14432		999	ND	OTHER (0.723141)
Cluster-46512.52018	AaPPR1018	OM157986	-	728	PLS	E2	19	29-L1-S1-P1-L1-S1-P1-L1-S1-P1-L1-S1-P1-L1-S1-P2-L2-S2-E1-E2-52	5P	XP_020250121.1	pentatricopeptide repeat-containing protein At3g50420	Asparagus officinalis	0	72.956	86.16	TIGR00756	PS51375	PF01535, PF13041		999	ND	OTHER (0.719325)
Cluster-46512.52099	AaPPR1019	OM157987	-	265	PLS	E2	7	9-L1-S1-P2-L2-S2-E1-E2-3	3P	XP_028548383.1	pentatricopeptide repeat-containing protein At2g13600	Dendrobium catenatum	5.94e-104	58.015	72.9	TIGR00756	PS51375	PF01535, PF13041		130.4	none (0,85)	OTHER (0.991506)
Cluster-46512.52100	AaPPR1020	OM157744	-	470	PLS	E2	13	6-L1-S1-P1-L1-S1-P1-L1-S1-P2-L2-S2-E1-E2-3	3P	XP_028548383.1	pentatricopeptide repeat-containing protein At2g13600	Dendrobium catenatum	1.27e-128	55.03	71.3	TIGR00756	PS51375	PF01535, PF13041		169.6	possibly mitochondrial (0,26)	OTHER (0.402695)
Cluster-46512.52415	AaPPR1021	OM157003	+	460	PLS	PLS	12	23-L1-S1-P1-L1-S1-SS-P1-L1-S1-P1-L1-S1-35	I	XP_026665202.2	pentatricopeptide repeat-containing protein At1g71490	Phoenix dactylifera	0	60.325	76.8	TIGR00756	PS51375	PF01535, PF13041		231	ND	mTP (0.530968)
Cluster-46512.52417	AaPPR1022	OM157004	+	442	PLS	PLS	12	23-L1-S1-P1-L1-S1-SS-P1-L1-S1-P1-L1-S1-17	I	XP_026665202.2	pentatricopeptide repeat-containing protein At1g71490	Phoenix dactylifera	0	60.586	77.25	TIGR00756	PS51375	PF01535, PF13041		235.6	ND	mTP (0.530968)
Cluster-46512.52475	AaPPR1023	OM157005	+	109	PLS	E2	3	3-S2-E1-E2-6	5P	XP_020246017.1	pentatricopeptide repeat-containing protein At2g13600	Asparagus officinalis	6.89e-55	78.505	89.72					28.4	ND	OTHER (0.998108)
Cluster-46512.52504	AaPPR1024	OM157006	-	341	PLS	E2	10	L1-S1-P1-L1-S1-P2-L2-S2-E1-E2-3	I	XP_028548383.1	pentatricopeptide repeat-containing protein At2g13600	Dendrobium catenatum	1.51e-137	57.396	73.08	TIGR00756	PS51375	PF01535, PF13041		154.1	ND	OTHER (0.927814)
Cluster-46512.52590	AaPPR1025	OM157007	+	562	PLS	E2	13	45-S1-P1-L1-S1-SS-P1-L1-S1-P2-L2i-S2-E1-E2-76	C	XP_020260426.1	pentatricopeptide repeat-containing protein At2g20540	Asparagus officinalis	0	77.654	87.15	TIGR00756	PS51375	PF01535, PF13041		242.3	none (0,98)	OTHER (0.963405)
Cluster-46512.52594	AaPPR1026	OM157008	+	278	PLS	PLS	8	36-SS-SSi-SS-SS-SS-P1-L1i-S1	3P	XP_025878973.1	pentatricopeptide repeat-containing protein At1g09410, mitochondrial	Oryza sativa Japonica Group	8.98e-95	60.086	76.82	TIGR00756	PS51375	PF01535, PF12854, PF13041		999	mitochondrial (0,50)	mTP (0.670514)
Cluster-46512.52604	AaPPR1027	OM157009	-	527	P	P	10	113-P-P-P-P-P-P-P-P-P-P-46	C	XP_020258030.1	pentatricopeptide repeat-containing protein At4g26680, mitochondrial	Asparagus officinalis	0	81.538	90.19	TIGR00756	PS51375	PF01535, PF13041, PF13812, PF17177		999	possibly mitochondrial (0,33)	OTHER (0.890032)
Cluster-46512.52614	AaPPR1028	OM157010	-	890	PLS	E+	24	45-L1-S1-SS-P1-L1-S1-P1-L1-S1-P1-L1-S1-P1-L1-S1-P1-L1-S1-P2-L2-S2-E1-E2-E+	5P	XP_020259326.1	pentatricopeptide repeat-containing protein At3g02330	Asparagus officinalis	0	73.678	84.48	TIGR00756	PS51375	PF01535, PF13041, PF14432		999	ND	OTHER (0.723141)
Cluster-46512.53038	AaPPR1029	OM157745	+	491	PLS	E2	13	6-L1-S1-P1-L1-S1-P1-L1-S1-P2-L2-S2-E1-E2-43	C	XP_010932000.1	pentatricopeptide repeat-containing protein At3g24000, mitochondrial	Elaeis guineensis	0	60.206	75.88	TIGR00756	PS51375	PF01535, PF13041		212.8	plastid (0,78)	OTHER (0.917155)
Cluster-46512.53109	AaPPR1030	OM157746	+	445	PLS	E2	12	17-L1-S1i-SS-SS-P1-L1-S1-P2-L2i-S2-E1-E2-26	5P	XP_010943932.2	pentatricopeptide repeat-containing protein At4g18840	Elaeis guineensis	0	66.587	79.95	TIGR00756	PS51375	PF01535, PF13041		999	ND	OTHER (0.999449)
Cluster-46512.53110	AaPPR1031	OM157747	+	445	PLS	E2	12	17-L1-S1i-SS-SS-P1-L1-S1-P2-L2i-S2-E1-E2-26	5P	XP_010943932.2	pentatricopeptide repeat-containing protein At4g18840	Elaeis guineensis	0	66.587	79.95	TIGR00756	PS51375	PF01535, PF13041		999	ND	OTHER (0.999449)
Cluster-46512.53225	AaPPR1032	OM157748	+	118	PLS	PLS	3	6-S1-P1-L1-11	3P	XP_020256447.1	pentatricopeptide repeat-containing protein At1g28690, mitochondrial	Asparagus officinalis	8.55e-67	80.508	88.98	TIGR00756	PS51375	PF13041		999	none (0,90)	OTHER (0.984556)
Cluster-46512.53226	AaPPR1033	OM157749	-	110	PLS	E2	3	S2-E1-E2-12	5P	XP_020256447.1	pentatricopeptide repeat-containing protein At1g28690, mitochondrial	Asparagus officinalis	2.87e-61	82.727	91.82					30.5	ND	OTHER (0.988109)
Cluster-46512.53311	AaPPR1034	OM157284	-	504	P	P	8	131-P-P-P-P-P-P-P-P-73	5P	XP_020264728.1	pentatricopeptide repeat-containing protein At5g10690	Asparagus officinalis	0	81.941	88.49	TIGR00756	PS51375	PF01535, PF13041		181	ND	OTHER (0.922608)
Cluster-46512.53442	AaPPR1035	OM157011	-	691	PLS	DYW	17	S1-P1i-L1-S1-SS-P1-L1-S1-P1-L1-S1-P2-L2-S2-E1-E2-DYW	C	XP_020246660.1	pentatricopeptide repeat-containing protein At5g16860	Asparagus officinalis	0	86.397	92.62	TIGR00756	PS51375	PF01535, PF13041, PF14432		999	none (0,99)	OTHER (0.995538)
Cluster-46512.53487	AaPPR1036	OM157012	-	249	PLS	E2	5	6-P2-L2i-S2-E1-E2-57	C	XP_039139570.1	pentatricopeptide repeat-containing protein At1g08070, chloroplastic	Dioscorea cayenensis subsp. rotundata	8.35e-80	55.745	72.77	TIGR00756	PS51375	PF01535, PF13041		83.8	none (0,99)	OTHER (0.998762)
Cluster-46512.53623	AaPPR1037	OM157988	+	554	P	P	10	171-P-P-P-P-P-P-P-Pi-P-P-35	C	NP_001130971.1	GTP binding protein	Zea mays	0	62.179	79.49	TIGR00756	PS51375	PF01535, PF12854, PF13041, PF13812		233.6	none (0,76)	mTP (0.806103)
Cluster-46512.53624	AaPPR1038	OM157013	+	554	P	P	10	171-P-P-P-P-P-P-P-Pi-P-P-35	C	NP_001130971.1	GTP binding protein	Zea mays	0	62.179	79.49	TIGR00756	PS51375	PF01535, PF12854, PF13041, PF13812		233.6	none (0,76)	mTP (0.806103)
Cluster-46512.53653	AaPPR1039	OM157014	+	79	PLS	PLS	3	P1-L1-S1	I	XP_017697378.2	pentatricopeptide repeat-containing protein At3g20730	Phoenix dactylifera	2.08e-30	64.557	78.48	TIGR00756				10.2	ND	OTHER (0.939124)
Cluster-46512.53657	AaPPR1040	OM157015	+	159	PLS	PLS	4	S1-P1-L1-S1-14	3P	XP_010931829.1	pentatricopeptide repeat-containing protein At3g20730	Elaeis guineensis	4.05e-49	56.081	72.97	TIGR00756	PS51375	PF01535		71.8	none (0,99)	OTHER (0.995672)
Cluster-46512.53658	AaPPR1041	OM157285	+	149	PLS	PLS	3	16-P1-L1-S1-31	5P	XP_017697378.2	pentatricopeptide repeat-containing protein At3g20730	Phoenix dactylifera	1.48e-55	68.992	82.95	TIGR00756	PS51375	PF01535		65	ND	OTHER (0.903941)
Cluster-46512.54380	AaPPR1042	OM157286	-	601	PLS	E+	17	18-S1-SSi-SS-SS-SS-SS-SS-SS-P1-L1-S1-P2-L2-S2-E1-E2-E+	5P	XP_010913395.1	pentatricopeptide repeat-containing protein At2g35030, mitochondrial	Elaeis guineensis	0	68.136	83.73	TIGR00756	PS51375	PF01535, PF12854, PF13041		999	ND	OTHER (0.996262)
Cluster-46512.54409	AaPPR1043	OM157016	-	175	PLS	E2	4	L2-S2-E1-E2-41	5P	XP_019707645.1	pentatricopeptide repeat-containing protein At5g08510	Elaeis guineensis	1.03e-83	69.54	80.46			PF01535		38.7	ND	OTHER (0.944136)
Cluster-46512.54620	AaPPR1044	OM157017	+	398	P	P	7	174-P-P-P-P-P-P-P	C	XP_008805829.1	pentatricopeptide repeat-containing protein At3g04130, mitochondrial	Phoenix dactylifera	3.86e-158	59.58	74.02	TIGR00756	PS51375	PF13041		999	possibly mitochondrial (0,29)	OTHER (0.791357)
Cluster-46512.54707	AaPPR1045	OM157018	-	104	P	P	3	8-P-P-P	3P	XP_020088175.1	pentatricopeptide repeat-containing protein At1g77360, mitochondrial	Ananas comosus	1.87e-54	78.846	87.5	TIGR00756	PS51375	PF01535, PF12854		999	none (0,95)	OTHER (0.963056)
Cluster-46512.54774	AaPPR1046	OM157019	+	621	PLS	E2	16	67-L1-S1-P1-L1-S1-P1-L1-S1-P1-L1-S1-P2-L2-S2-E1-E2-12	5P	XP_008811007.1	pentatricopeptide repeat-containing protein At4g33170	Phoenix dactylifera	0	68.707	80.61	TIGR00756	PS51375	PF01535, PF13041		999	ND	mTP (0.554386)
Cluster-46512.55237	AaPPR1047	OM157020	-	728	PLS	E2	19	29-L1-S1-P1-L1-S1-P1-L1-S1-P1-L1-S1-P1-L1-S1-P2-L2-S2-E1-E2-52	5P	XP_020250121.1	pentatricopeptide repeat-containing protein At3g50420	Asparagus officinalis	0	72.956	86.16	TIGR00756	PS51375	PF01535, PF13041		999	ND	OTHER (0.719325)
Cluster-46512.55277	AaPPR1048	OM157750	-	361	P	P	5	81-P-P-48-P-P-P-56	5P	XP_008778048.1	pentatricopeptide repeat-containing protein At1g77405	Phoenix dactylifera	0	76.879	84.39	TIGR00756	PS51375	PF12854, PF13041		999	ND	OTHER (0.992034)
Cluster-46512.55283	AaPPR1049	OM157751	-	455	P	P	8	161-P-P-P-P-P-P-P-P-14	C	XP_020673082.1	pentatricopeptide repeat-containing protein At1g55630	Dendrobium catenatum	0	67.312	80.15	TIGR00756	PS51375	PF12854, PF13041		215.2	possibly mitochondrial (0,32)	mTP (0.840552)
Cluster-46512.55297	AaPPR1050	OM157752	+	626	PLS	E2	18	P1-L1-S1-P1-L1-S1-P1i-L1-S1-SS-P1-L1-S1-P2-L2-S2-E1-E2-18	C	XP_008787519.3	pentatricopeptide repeat-containing protein At2g02750	Phoenix dactylifera	0	63.607	78.58	TIGR00756	PS51375	PF01535, PF13041		999	possibly mitochondrial (0,45)	OTHER (0.582967)
Cluster-46512.55298	AaPPR1051	OM157753	+	626	PLS	E2	18	P1-L1-S1-P1-L1-S1-P1i-L1-S1-SS-P1-L1-S1-P2-L2-S2-E1-E2-18	C	XP_008787519.3	pentatricopeptide repeat-containing protein At2g02750	Phoenix dactylifera	0	63.607	78.58	TIGR00756	PS51375	PF01535, PF13041		999	possibly mitochondrial (0,45)	OTHER (0.582967)
Cluster-46512.55431	AaPPR1052	OM157754	-	467	PLS	PLS	12	61-L1-S1-P1-L1-S1-P1-L1-S1-P1-L1-S1-P1-2	3P	XP_010929433.1	pentatricopeptide repeat-containing protein At5g52850, chloroplastic	Elaeis guineensis	6.45e-158	57.108	72.53	TIGR00756	PS51375	PF13041		233.5	possibly mitochondrial (0,27)	OTHER (0.572751)
Cluster-46512.55494	AaPPR1053	OM157755	+	368	P	P	10	5-P-P-P-P-P-P-P-P-P-P-11	5P	XP_020253832.1	pentatricopeptide repeat-containing protein At3g18020, partial	Asparagus officinalis	0	79.781	87.16	TIGR00756	PS51375	PF01535, PF13041, PF13812		285.2	ND	OTHER (0.959411)
Cluster-46512.55540	AaPPR1054	OM157756	+	216	P	P	5	4-P-P-P-Pi-P-37	5P	XP_010230295.1	pentatricopeptide repeat-containing protein CRP1 homolog, chloroplastic	Brachypodium distachyon	5.47e-85	54.976	75.36	TIGR00756	PS51375	PF01535, PF13041		123.3	ND	OTHER (0.996779)
Cluster-46512.55648	AaPPR1055	OM157757	-	175	PLS	E2	4	L2-S2-E1-E2-41	5P	XP_019707645.1	pentatricopeptide repeat-containing protein At5g08510	Elaeis guineensis	1.03e-83	69.54	80.46			PF01535		38.7	ND	OTHER (0.944136)
Cluster-46512.55763	AaPPR1056	OM157021	+	603	PLS	PLS	17	22-L1-S1-P1-L1-S1-P1-L1-S1-P1-L1-S1-P1-L1-S1-P1-L1-S1-8	I	XP_020242500.1	pentatricopeptide repeat-containing protein At3g24000, mitochondrial	Asparagus officinalis	0	77.5	87.31	TIGR00756	PS51375	PF01535, PF13041		252.9	ND	OTHER (0.973119)
Cluster-46512.55794	AaPPR1057	OM157022	-	649	P	P	16	P-P-P-P-Pi-P-P-P-P-P-P-P-P-P-Pi-P-72	C	XP_010934122.1	pentatricopeptide repeat-containing protein At1g62590	Elaeis guineensis	0	63.077	78	TIGR00756	PS51375	PF12854, PF13041		999	none (0,96)	OTHER (0.969721)
Cluster-46512.55919	AaPPR1058	OM157758	-	374	PLS	E2	9	15-S1-P1-L1-S1-P2-L2-S2-E1-E2-43	5P	XP_028557149.1	pentatricopeptide repeat-containing protein At1g59720, chloroplastic/mitochondrial	Dendrobium catenatum	2.49e-142	59.429	73.43	TIGR00756	PS51375	PF01535, PF13041		178.4	ND	mTP (0.868674)
Cluster-46512.55920	AaPPR1059	OM157759	-	374	PLS	E2	9	15-S1-P1-L1-S1-P2-L2-S2-E1-E2-43	5P	XP_028557149.1	pentatricopeptide repeat-containing protein At1g59720, chloroplastic/mitochondrial	Dendrobium catenatum	2.49e-142	59.429	73.43	TIGR00756	PS51375	PF01535, PF13041		178.4	ND	mTP (0.868674)
Cluster-46512.55982	AaPPR1060	OM157760	-	795	PLS	E2	23	5-P1-L1-S1-P1-L1-S1-P1-L1-S1-P1-L1-S1-P1-L1-S1-P1i-L1-S1-P2-L2-S2-E1-E2-11	C	XP_020689310.2	pentatricopeptide repeat-containing protein At2g33680 isoform X1	Dendrobium catenatum	0	55.949	72.53	TIGR00756	PS51375	PF01535, PF13041		370.6	plastid (0,72)	OTHER (0.786612)
Cluster-46512.56371	AaPPR1061	OM157761	+	508	P	P	11	93-P-P-P-P-P-P-P-P-P-P-P-29	C	XP_020260192.1	pentatricopeptide repeat-containing protein At1g09820	Asparagus officinalis	0	79.093	87.57	TIGR00756	PS51375	PF12854, PF13041		999	possibly plastid (0,43)	OTHER (0.481756)
Cluster-46512.56396	AaPPR1062	OM157023	-	175	PLS	E2	4	L2-S2-E1-E2-41	5P	XP_019707645.1	pentatricopeptide repeat-containing protein At5g08510	Elaeis guineensis	1.03e-83	69.54	80.46			PF01535		38.7	ND	OTHER (0.944136)
Cluster-46512.56429	AaPPR1063	OM157024	-	478	P	P	12	18-P-P-P-P-P-P-P-P-P-P-P-P-40	C	XP_010909108.1	pentatricopeptide repeat-containing protein At5g04810, chloroplastic isoform X2	Elaeis guineensis	0	83.404	92.55	TIGR00756	PS51375	PF01535, PF12854, PF13041, PF17177		999	possibly mitochondrial (0,37)	OTHER (0.961791)
Cluster-46512.56462	AaPPR1064	OM157989	+	157	PLS	DYW	2	E2-DYW	5P	XP_020272963.1	pentatricopeptide repeat-containing protein At2g41080	Asparagus officinalis	1.56e-92	82.166	91.08			PF14432		2	ND	OTHER (0.999698)
Cluster-46512.56491	AaPPR1065	OM157287	+	503	PLS	E+	13	SS-P1-L1-S1-P1-L1-S1-P2-L2-S2-E1-E2-E+	I	XP_010917746.1	pentatricopeptide repeat-containing protein At4g14850	Elaeis guineensis	0	75.992	87.1	TIGR00756	PS51375	PF01535, PF13041, PF14432		199.2	ND	OTHER (0.996773)
Cluster-46512.56667	AaPPR1066	OM157025	+	262	PLS	DYW	5	L2-S2-E1-E2-DYW	5P	XP_021307967.1	pentatricopeptide repeat-containing protein At3g24000, mitochondrial	Sorghum bicolor	2.53e-121	62.977	79.39			PF01535, PF14432		39	ND	OTHER (0.999891)
Cluster-46512.56694	AaPPR1067	OM157026	-	655	P	P	17	42-P-P-P-P-P-P-P-P-P-P-P-P-Pi-P-P-P-P-2	5P	XP_020255453.1	pentatricopeptide repeat-containing protein At5g39710	Asparagus officinalis	0	82.043	90.4	TIGR00756	PS51375	PF12854, PF13041		999	ND	mTP (0.858294)
Cluster-46512.56695	AaPPR1068	OM157990	-	655	P	P	17	42-P-P-P-P-P-P-P-P-P-P-P-P-Pi-P-P-P-P-2	5P	XP_020255453.1	pentatricopeptide repeat-containing protein At5g39710	Asparagus officinalis	0	82.043	90.4	TIGR00756	PS51375	PF12854, PF13041		999	ND	mTP (0.858294)
Cluster-46512.56702	AaPPR1069	OM157288	-	132	PLS	PLS	3	33-S1-SS-SS-6	3P	XP_029124303.1	pentatricopeptide repeat-containing protein At4g02750	Elaeis guineensis	4.05e-47	57.143	73.68	TIGR00756	PS51375	PF01535		59.9	none (0,66)	mTP (0.870334)
Cluster-46512.56936	AaPPR1070	OM157762	+	165	PLS	PLS	5	L1-S1-SS-P1-L1-S1	I	XP_010929544.1	pentatricopeptide repeat-containing protein At3g26630, chloroplastic	Elaeis guineensis	4.72e-80	68.902	82.32	TIGR00756	PS51375	PF13041		999	ND	OTHER (0.736708)
Cluster-46512.57192	AaPPR1071	OM157289	-	436	PLS	E2	11	9-L1-S1-SS-P1i-L1-S1-P2-L2-S2-E1-E2-58	C	XP_002462808.1	pentatricopeptide repeat-containing protein At2g22410, mitochondrial	Sorghum bicolor	3.13e-178	59.857	74.58	TIGR00756	PS51375	PF01535, PF13041		216.8	none (0,99)	OTHER (0.986263)
Cluster-46512.57584	AaPPR1072	OM157027	-	147	PLS	PLS	3	51-P2-L2-S2	C	XP_010930473.1	pentatricopeptide repeat-containing protein At3g62890	Elaeis guineensis	2.66e-57	55.556	65.5	TIGR00756		PF01535		54.6	none (0,99)	OTHER (0.950946)
Cluster-46512.57629	AaPPR1073	OM157763	-	329	PLS	DYW	7	S1-P2-L2i-S2-E1-E2-DYW	C	XP_010931478.1	pentatricopeptide repeat-containing protein At3g26782, mitochondrial	Elaeis guineensis	0	75.684	86.93	TIGR00756	PS51375	PF01535, PF13041, PF14432		125.6	none (0,83)	OTHER (0.943421)
Cluster-46512.57640	AaPPR1074	OM157764	+	176	PLS	PLS	4	L1-S1-P2-L2-58	C	XP_007218862.1	pentatricopeptide repeat-containing protein At3g46790, chloroplastic	Prunus persica	5.88e-44	60.684	76.07	TIGR00756	PS51375	PF01535, PF13041, PF14432		999	none (0,99)	OTHER (0.966835)
Cluster-46512.57734	AaPPR1075	OM157765	+	601	PLS	E2	15	39-S1-P1-L1-S1-P1-L1i-S1-P1-L1-S1-P2-L2-S2-E1-E2-53	C	XP_010918861.1	pentatricopeptide repeat-containing protein DOT4, chloroplastic	Elaeis guineensis	0	61.896	76.57	TIGR00756	PS51375	PF01535, PF13041		999	ER (0,97)	mTP (0.871484)
Cluster-46512.57834	AaPPR1076	OM157766	+	128	PLS	DYW	1	DYW	5P	XP_010931098.1	pentatricopeptide repeat-containing protein At5g04780, mitochondrial	Elaeis guineensis	2.16e-65	75	87.5			PF14432		1.5	ND	OTHER (0.997101)
Cluster-46512.57835	AaPPR1077	OM157767	+	128	PLS	DYW	1	DYW	5P	XP_010931098.1	pentatricopeptide repeat-containing protein At5g04780, mitochondrial	Elaeis guineensis	2.16e-65	75	87.5			PF14432		1.5	ND	OTHER (0.997101)
Cluster-46512.57836	AaPPR1078	OM157768	-	126	PLS	E2	3	10-S2-E1-E2-16	3P	XP_038989211.1	pentatricopeptide repeat-containing protein At5g04780, mitochondrial	Phoenix dactylifera	1.24e-64	74.603	88.89	TIGR00756	PS51375	PF12854		39.2	none (0,90)	OTHER (0.998413)
Cluster-46512.57848	AaPPR1079	OM157290	+	223	P	P	6	8-P-P-P-P-P-P-4	C	XP_020272079.1	pentatricopeptide repeat-containing protein At1g10910, chloroplastic	Asparagus officinalis	6.1e-134	85.909	93.64	TIGR00756	PS51375	PF17177		159.9	none (0,99)	OTHER (0.99712)
Cluster-46512.57965	AaPPR1080	OM157769	-	487	PLS	DYW	11	14-SS-SSi-P1-L1-S1-P2-L2-S2-E1-E2-DYW	5P	XP_008804906.3	pentatricopeptide repeat-containing protein At5g44230	Phoenix dactylifera	0	73.306	84.39	TIGR00756	PS51375	PF01535, PF13041, PF14432		205.4	ND	OTHER (0.999273)
Cluster-46512.57971	AaPPR1081	OM157770	+	308	PLS	E2	7	4-L1-S1-P2-L2-S2-E1-E2-67	5P	XP_010940912.2	pentatricopeptide repeat-containing protein At5g66520	Elaeis guineensis	1.56e-157	75	84.25	TIGR00756	PS51375	PF01535, PF13041, PF13812		147.8	ND	OTHER (0.984688)
Cluster-46512.57972	AaPPR1082	OM157028	+	309	PLS	E2	7	5-L1-S1-P2-L2-S2-E1-E2-67	5P	XP_010940912.2	pentatricopeptide repeat-containing protein At5g66520	Elaeis guineensis	1.29e-167	77.441	86.87	TIGR00756	PS51375	PF01535, PF13041, PF13812		162.6	ND	OTHER (0.990811)
Cluster-46512.57973	AaPPR1083	OM157291	-	279	PLS	PLS	7	32-L1-S1-P1-L1-S1-SS-P1-8	I	XP_008809793.3	pentatricopeptide repeat-containing protein At5g66520	Phoenix dactylifera	5.56e-90	57.377	74.59	TIGR00756	PS51375	PF01535		81.2	ND	OTHER (0.993515)
Cluster-46512.58300	AaPPR1084	OM157029	-	728	PLS	E2	19	29-L1-S1-P1-L1-S1-P1-L1-S1-P1-L1-S1-P1-L1-S1-P2-L2-S2-E1-E2-52	5P	XP_020250121.1	pentatricopeptide repeat-containing protein At3g50420	Asparagus officinalis	0	72.956	86.16	TIGR00756	PS51375	PF01535, PF13041		999	ND	OTHER (0.719325)
Cluster-46512.58369	AaPPR1085	OM157771	+	560	PLS	E2	15	5-S1-P1i-L1-S1-P1-L1-S1-P1-L1-S1-P2-L2-S2-E1-E2-46	C	XP_026663635.2	pentatricopeptide repeat-containing protein At2g46050, mitochondrial	Phoenix dactylifera	0	56.87	71.48	TIGR00756	PS51375, PS51257	PF01535, PF13041		999	possibly mitochondrial (0,44)	OTHER (0.820494)
Cluster-46512.58591	AaPPR1086	OM157292	-	175	PLS	E2	4	L2-S2-E1-E2-41	5P	XP_019707645.1	pentatricopeptide repeat-containing protein At5g08510	Elaeis guineensis	1.03e-83	69.54	80.46			PF01535		38.7	ND	OTHER (0.944136)
Cluster-46512.58628	AaPPR1087	OM157991	-	1003	PLS	DYW	22	75-S1-P1-L1-S1-P1-71-L1-S1-P1-L1-S1-P1-L1-S1-P1-L1-S1-P2-L2i-S2-E1-E2-DYW	5P	XP_020246864.1	pentatricopeptide repeat-containing protein At4g33170	Asparagus officinalis	0	75.716	86.43	TIGR00756	PS51375	PF01535, PF13041, PF14432		999	ND	cTP (0.587664)
Cluster-46512.58647	AaPPR1088	OM157992	+	134	P	P	3	2-P-P-P-9	I	XP_020252590.1	pentatricopeptide repeat-containing protein At3g53700, chloroplastic	Asparagus officinalis	1.52e-68	64.607	68.54	TIGR00756	PS51375	PF12854, PF13041		999	ND	OTHER (0.998909)
Cluster-46512.58782	AaPPR1089	OM157030	-	444	P	P	11	P-P-P-P-P-P-P-P-P-P-P-40	C	XP_010909108.1	pentatricopeptide repeat-containing protein At5g04810, chloroplastic isoform X2	Elaeis guineensis	0	84.354	92.74	TIGR00756	PS51375	PF01535, PF12854, PF13041, PF17177		999	none (0,99)	OTHER (0.999923)
Cluster-46512.58897	AaPPR1090	OM157031	-	436	PLS	E2	11	9-L1-S1-SS-P1i-L1-S1-P2-L2-S2-E1-E2-58	C	XP_002462808.1	pentatricopeptide repeat-containing protein At2g22410, mitochondrial	Sorghum bicolor	3.13e-178	59.857	74.58	TIGR00756	PS51375	PF01535, PF13041		216.8	none (0,99)	OTHER (0.986263)
Cluster-46512.58898	AaPPR1091	OM157032	-	436	PLS	E2	11	9-L1-S1-SS-P1i-L1-S1-P2-L2-S2-E1-E2-58	C	XP_002462808.1	pentatricopeptide repeat-containing protein At2g22410, mitochondrial	Sorghum bicolor	3.13e-178	59.857	74.58	TIGR00756	PS51375	PF01535, PF13041		216.8	none (0,99)	OTHER (0.986263)
Cluster-46512.58899	AaPPR1092	OM157772	+	508	PLS	DYW	12	5-SS-SSi-SS-P1-L1-S1-P2-L2-S2-E1-E2-DYW	C	XP_020277011.1	pentatricopeptide repeat-containing protein At4g16835, mitochondrial	Asparagus officinalis	0	81.496	91.34	TIGR00756	PS51375	PF01535, PF12854, PF13041, PF14432		999	none (0,77)	OTHER (0.994743)
Cluster-46512.58900	AaPPR1093	OM157033	+	609	PLS	E+	15	69-SS-SSi-SS-SS-SS-SS-P1-L1-S1-P2-L2-S2-E1-E2-E+	5P	XP_020277011.1	pentatricopeptide repeat-containing protein At4g16835, mitochondrial	Asparagus officinalis	0	78.826	88.61	TIGR00756	PS51375	PF01535, PF12854, PF13041, PF14432		999	ND	OTHER (0.997576)
Cluster-46512.58927	AaPPR1094	OM157034	+	652	PLS	DYW	15	40-P1-L1-S1-P1-L1-S1-P1-L1-S1-P2-L2-S2-E1-E2-DYW	5P	XP_020249502.1	pentatricopeptide repeat-containing protein At3g16610	Asparagus officinalis	0	83.845	92.25	TIGR00756	PS51375	PF01535, PF13041, PF14432		999	ND	OTHER (0.994353)
Cluster-46512.58939	AaPPR1095	OM157035	+	358	P	P	10	P-P-P-P-P-P-P-P-P-P-1	I	XP_020269615.1	pentatricopeptide repeat-containing protein At4g20090 isoform X1	Asparagus officinalis	0	83.799	92.74	TIGR00756	PS51375	PF12854, PF13041		999	ND	OTHER (0.998488)
Cluster-46512.58981	AaPPR1096	OM157036	+	567	PLS	E+	15	P1-L1-S1-P1-L1-S1-P1-L1-S1-P2-L2-S2-E1-E2-E+	3P	XP_020598234.1	pentatricopeptide repeat-containing protein At2g03880, mitochondrial	Phalaenopsis equestris	0	59.436	75.13	TIGR00756	PS51375	PF01535, PF12854, PF13041, PF14432		253	none (0,92)	OTHER (0.990059)
Cluster-46512.100933	AaPPR1097	OM157037	-	527	P	P	10	113-P-P-P-P-P-P-P-P-P-P-46	C	XP_020258030.1	pentatricopeptide repeat-containing protein At4g26680, mitochondrial	Asparagus officinalis	0	81.538	90.19	TIGR00756	PS51375	PF01535, PF13041, PF13812, PF17177		999	possibly mitochondrial (0,33)	OTHER (0.890032)
Cluster-46512.59310	AaPPR1098	OM157038	-	590	PLS	PLS	15	52-S1-P1-L1-S1-P1-L1-S1-P1-L1-S1-P1-L1-S1-P1-L1-32	3P	XP_020241333.1	pentatricopeptide repeat-containing protein At1g11290, chloroplastic	Asparagus officinalis	0	76.14	86.67	TIGR00756	PS51375	PF01535, PF13041		999	plastid (0,57)	OTHER (0.645445)
Cluster-46512.59311	AaPPR1099	OM157039	+	229	PLS	DYW	4	S2-E1-E2-DYW	C	XP_020241333.1	pentatricopeptide repeat-containing protein At1g11290, chloroplastic	Asparagus officinalis	2.83e-141	82.533	92.58			PF14432		14	none (0,98)	OTHER (0.999543)
Cluster-46512.59312	AaPPR1100	OM157040	+	572	PLS	E2	16	29-S1-P1-L1-S1-SS-P1-L1-S1-P1-L1-S1-P2-L2-S2-E1-E2-6	3P	XP_020673763.2	pentatricopeptide repeat-containing protein At1g08070, chloroplastic	Dendrobium catenatum	0	63.298	77.66	TIGR00756	PS51375	PF01535, PF13041		999	possibly plastid (0,24)	mTP (0.539983)
Cluster-46512.59343	AaPPR1101	OM157041	-	502	PLS	E2	13	9-L1-S1-P1-L1-S1-P1-L1-S1-P2-L2-S2-E1-E2-52	C	XP_020275213.1	pentatricopeptide repeat-containing protein At2g34400	Asparagus officinalis	0	82.869	90.84	TIGR00756	PS51375	PF01535, PF13041		999	none (0,79)	OTHER (0.965753)
Cluster-46512.59370	AaPPR1102	OM157042	-	514	PLS	E+	13	56-SS-SS-SS-SS-P1-L1-S1-P2-L2-S2-E1-E2-E+	C	XP_010913395.1	pentatricopeptide repeat-containing protein At2g35030, mitochondrial	Elaeis guineensis	0	68.787	84.29	TIGR00756	PS51375	PF01535, PF12854, PF13041		999	none (0,95)	OTHER (0.997659)
Cluster-46512.59615	AaPPR1103	OM157043	+	128	PLS	DYW	1	DYW	5P	XP_006851539.2	pentatricopeptide repeat-containing protein At2g03880, mitochondrial	Amborella trichopoda	2.52e-45	55.469	71.09			PF14432		1.2	ND	OTHER (0.997691)
Cluster-46512.59863	AaPPR1104	OM157044	+	306	P	P	8	5-P-P-P-P-P-P-P-P-14	C	XP_020272636.1	pentatricopeptide repeat-containing protein At5g46100	Asparagus officinalis	0	81.848	90.43	TIGR00756	PS51375	PF01535, PF12854, PF13041		999	none (0,98)	OTHER (0.99983)
Cluster-46512.60040	AaPPR1105	OM157045	-	496	PLS	PLS	14	42-L1-S1-P1-L1-S1-P1-L1-S1-P1-L1-S1-P2-L2-S2	3P	XP_010937577.1	pentatricopeptide repeat-containing protein At1g11290, chloroplastic	Elaeis guineensis	0	69.432	82.97	TIGR00756	PS51375	PF01535, PF13041		999	possibly mitochondrial (0,40)	mTP (0.694751)
Cluster-46512.60074	AaPPR1106	OM157773	+	626	PLS	E2	18	P1-L1-S1-P1-L1-S1-P1i-L1-S1-SS-P1-L1-S1-P2-L2-S2-E1-E2-18	C	XP_008787519.3	pentatricopeptide repeat-containing protein At2g02750	Phoenix dactylifera	0	63.607	78.58	TIGR00756	PS51375	PF01535, PF13041		999	possibly mitochondrial (0,45)	OTHER (0.582967)
Cluster-46512.60132	AaPPR1107	OM157774	+	170	PLS	DYW	2	E2-DYW	5P	XP_020261814.1	pentatricopeptide repeat-containing protein At4g30700	Asparagus officinalis	1.72e-108	88.235	94.71			PF14432		9.5	ND	OTHER (0.968059)
Cluster-46512.60153	AaPPR1108	OM157775	+	251	PLS	E2	6	S1-P2-L2i-S2-E1-E2-58	5P	XP_020695758.1	pentatricopeptide repeat-containing protein DOT4, chloroplastic	Dendrobium catenatum	3.57e-92	57.258	70.16	TIGR00756	PS51375	PF01535, PF13041		999	ND	OTHER (0.998588)
Cluster-46512.60187	AaPPR1109	OM157046	-	225	PLS	E2	5	P2-L2-S2-E1-E2-54	5P	XP_038990207.1	pentatricopeptide repeat-containing protein At4g33170 isoform X2	Phoenix dactylifera	1.56e-115	72.936	83.94	TIGR00756	PS51375	PF01535, PF13041		112	ND	OTHER (0.971906)
Cluster-46512.60310	AaPPR1110	OM157993	-	487	P	P	12	44-P-P-P-P-P-P-P-P-P-P-P-P-23	5P	XP_029120972.1	pentatricopeptide repeat-containing protein At5g40400	Elaeis guineensis	0	58.547	75	TIGR00756	PS51375	PF01535, PF12854, PF13041		999	ND	cTP (0.895593)
Cluster-46512.60311	AaPPR1111	OM157994	-	428	P	P	10	44-P-P-P-P-P-P-P-P-P-P-34	5P	XP_029120972.1	pentatricopeptide repeat-containing protein At5g40400	Elaeis guineensis	1.44e-160	56.716	73.38	TIGR00756	PS51375	PF13041		999	ND	cTP (0.895593)
Cluster-46512.60312	AaPPR1112	OM157776	-	487	P	P	12	44-P-P-P-P-P-P-P-P-P-P-P-P-23	5P	XP_029120972.1	pentatricopeptide repeat-containing protein At5g40400	Elaeis guineensis	0	58.547	75	TIGR00756	PS51375	PF01535, PF12854, PF13041		999	ND	cTP (0.895593)
Cluster-46512.60319	AaPPR1113	OM157777	+	560	P	P	10	162-P-P-P-P-P-P-P-P-P-P-49	C	XP_020241941.1	pentatricopeptide repeat-containing protein At3g22670, mitochondrial	Asparagus officinalis	0	70.295	82.66	TIGR00756	PS51375	PF01535, PF13041		999	possibly mitochondrial (0,44)	mTP (0.717978)
Cluster-46512.60414	AaPPR1114	OM157778	+	278	PLS	E2	7	L1-S1-P2-L2-S2-E1-E2-48	5P	XP_020269343.1	pentatricopeptide repeat-containing protein At4g16470	Asparagus officinalis	1.32e-158	76.642	87.96	TIGR00756	PS51375	PF01535, PF13041		999	ND	OTHER (0.854663)
Cluster-46512.60423	AaPPR1115	OM157779	+	785	PLS	E2	21	9-L1-S1-P1-L1-S1-P1-L1-S1-P1-L1-S1-SS-SS-P1-L1-S1-P2-L2-S2-E1-E2-63	C	XP_020259247.1	pentatricopeptide repeat-containing protein At5g55740, chloroplastic	Asparagus officinalis	0	72.357	84.33	TIGR00756	PS51375	PF01535, PF13041		999	none (0,99)	OTHER (0.999961)
Cluster-46512.60579	AaPPR1116	OM157047	-	169	P	P	5	15-P-P-Pi-P-P	5P	NP_172439.1	Pentatricopeptide repeat (PPR) superfamily protein	Arabidopsis thaliana	2.68e-48	53.548	65.16	TIGR00756	PS51375	PF01535, PF13041		999	ND	SP (0.383893)
Cluster-46512.60581	AaPPR1117	OM157293	-	374	PLS	E2	11	L1-S1-SS-P1-L1-S1-P2-L2-S2-E1-E2-11	5P	XP_026661217.2	pentatricopeptide repeat-containing protein At1g09220, mitochondrial	Phoenix dactylifera	0	69.437	83.65	TIGR00756	PS51375	PF01535, PF13041		199.5	ND	OTHER (0.977804)
Cluster-46512.60803(-)	AaPPR1118	OM157294	-	266	PLS	PLS	5	98-P1-L1-S1-P1-L1	5P	XP_010931785.2	pentatricopeptide repeat-containing protein At4g21065	Elaeis guineensis	7.53e-77	51.883	67.78	TIGR00756		PF01535		23.2	ND	lTP (0.503615)
Cluster-46512.60803(+)	AaPPR1119	OM157048	+	273	PLS	PLS	5	105-P1-L1-S1-P1-L1	5P	XP_010931785.2	pentatricopeptide repeat-containing protein At4g21065	Elaeis guineensis	1.33e-76	51.883	67.78	TIGR00756		PF01535		23.3	ND	SP (0.53652)
Cluster-46512.60868	AaPPR1120	OM157995	+	108	PLS	PLS	3	L1-S1-P2-10	3P	XP_019707645.1	pentatricopeptide repeat-containing protein At5g08510	Elaeis guineensis	1.35e-49	67.593	84.26	TIGR00756	PS51375	PF12854, PF13041		999	possibly mitochondrial (0,30)	OTHER (0.74894)
Cluster-46512.60889	AaPPR1121	OM157780	-	197	PLS	PLS	5	36-P1-L1-S1-P1-L1	3P	XP_020268536.1	pentatricopeptide repeat-containing protein At3g58590	Asparagus officinalis	7.53e-77	64.322	76.38	TIGR00756	PS51375	PF01535		58.8	none (0,97)	OTHER (0.999015)
Cluster-46512.61416	AaPPR1122	OM157049	-	507	PLS	E2	15	S1-P1-L1-S1-P1i-L1-S1-P1-L1-S1-P2-L2-S2-E1-E2-9	C	XP_020678408.1	pentatricopeptide repeat-containing protein At4g13650	Dendrobium catenatum	0	66.799	82.11	TIGR00756	PS51375	PF01535, PF13041		999	none (0,97)	OTHER (0.942348)
Cluster-46512.61467	AaPPR1123	OM157050	+	306	P	P	8	5-P-P-P-P-P-P-P-P-14	C	XP_020272636.1	pentatricopeptide repeat-containing protein At5g46100	Asparagus officinalis	0	81.848	90.43	TIGR00756	PS51375	PF01535, PF12854, PF13041		999	none (0,98)	OTHER (0.99983)
Cluster-46512.61539	AaPPR1124	OM157781	-	396	P	P	9	33-P-P-P-P-P-P-P-P-P-42	5P	XP_008790438.3	pentatricopeptide repeat-containing protein At1g74900, mitochondrial	Phoenix dactylifera	0	72.932	83.71	TIGR00756	PS51375	PF01535, PF12854, PF13041		999	ND	OTHER (0.995631)
Cluster-46512.61635	AaPPR1125	OM157051	+	323	PLS	DYW	7	S1-P2-L2-S2-E1-E2i-DYW	C	NP_187753.1	Pentatricopeptide repeat (PPR) superfamily protein	Arabidopsis thaliana	3.73e-127	55.728	72.45	TIGR00756	PS51375	PF01535, PF14432		93.4	none (0,99)	OTHER (0.936948)
Cluster-46512.61672	AaPPR1126	OM157782	-	408	P	P	10	P-P-Pi-P-P-P-P-Pi-P-P-68	C	XP_029120557.1	pentatricopeptide repeat-containing protein At5g15010, mitochondrial	Elaeis guineensis	0	68.434	81.93	TIGR00756	PS51375	PF01535, PF12854, PF13041		999	none (0,82)	OTHER (0.989192)
Cluster-46512.61712	AaPPR1127	OM157783	+	785	PLS	E2	21	9-L1-S1-P1-L1-S1-P1-L1-S1-P1-L1-S1-SS-SS-P1-L1-S1-P2-L2-S2-E1-E2-63	C	XP_020259247.1	pentatricopeptide repeat-containing protein At5g55740, chloroplastic	Asparagus officinalis	0	72.357	84.33	TIGR00756	PS51375	PF01535, PF13041		999	none (0,99)	OTHER (0.999961)
Cluster-46512.61853	AaPPR1128	OM157784	-	481	P	P	12	60-P-P-P-P-P-P-P-P-P-P-P-P	I	XP_017700472.2	pentatricopeptide repeat-containing protein At1g79540	Phoenix dactylifera	0	66.901	80.05	TIGR00756	PS51375	PF01535, PF13041		999	ND	OTHER (0.979722)
Cluster-46512.61990	AaPPR1129	OM157052	+	185	P	P	5	4-P-P-P-P-P-8	C	XP_020252754.1	pentatricopeptide repeat-containing protein At3g54980, mitochondrial	Asparagus officinalis	1.62e-74	63.889	76.11	TIGR00756	PS51375	PF12854, PF13041		101.7	none (0,98)	OTHER (0.997389)
Cluster-46512.62041	AaPPR1130	OM157295	+	297	PLS	E2	7	L1-S1-P2-L2-S2-E1-E2-58	C	XP_010930843.1	pentatricopeptide repeat-containing protein At2g13600	Elaeis guineensis	7.03e-130	65.108	79.14	TIGR00756	PS51375	PF01535, PF13041		138.8	none (0,78)	OTHER (0.996339)
Cluster-46512.62056	AaPPR1131	OM157785	+	90	P	P	3	P-P-P	3P	XP_020273559.1	pentatricopeptide repeat-containing protein At5g57250, mitochondrial	Asparagus officinalis	2.05e-37	68.889	78.89	TIGR00756	PS51375	PF13041		86.7	none (0,88)	SP (0.546932)
Cluster-46512.62057	AaPPR1132	OM157786	-	174	P	P	5	P-P-P-P-P-4	I	XP_020273559.1	pentatricopeptide repeat-containing protein At5g57250, mitochondrial	Asparagus officinalis	6.52e-89	75.862	87.36	TIGR00756	PS51375	PF01535, PF12854, PF13041		999	ND	OTHER (0.970393)
Cluster-46512.62217	AaPPR1133	OM157787	-	874	PLS	E2	21	85-SS-P1-L1-S1-P1-L1-S1-P1-L1-S1-P1-L1-S1-P1-L1-S1-P2-L2-S2-E1-E2-59	5P	XP_008805919.2	pentatricopeptide repeat-containing protein At3g22150, chloroplastic	Phoenix dactylifera	0	71.623	83.52	TIGR00756	PS51375	PF01535, PF13041		999	ND	OTHER (0.998313)
Cluster-46512.62257	AaPPR1134	OM157053	-	652	PLS	E2	17	39-SS-SS-SS-SS-SS-SS-SS-SS-SS-P1-L1-S1-P2-L2-S2-E1-E2-53	3P	XP_015648030.1	pentatricopeptide repeat-containing protein At3g21470	Oryza sativa Japonica Group	0	60.044	76.82	TIGR00756	PS51375	PF01535, PF12854, PF13041		999	none (0,82)	OTHER (0.936935)
Cluster-46512.62415	AaPPR1135	OM157296	+	479	PLS	PLS	13	8-S1-P1-L1-S1-P1-L1-S1-P1-L1-S1-P1-L1-S1-32	5P	XP_010235034.1	pentatricopeptide repeat-containing protein At3g57430, chloroplastic	Brachypodium distachyon	3.61e-175	53.611	72.43	TIGR00756	PS51375	PF01535, PF13041		242.7	ND	OTHER (0.947466)
Cluster-46512.62416	AaPPR1136	OM157788	+	683	PLS	E2	18	8-S1-P1-L1-S1-P1-L1-S1-P1-L1-S1-P1-L1-S1-P2-L2-S2-E1-E2-65	5P	XP_010235034.1	pentatricopeptide repeat-containing protein At3g57430, chloroplastic	Brachypodium distachyon	0	55.056	72.87	TIGR00756	PS51375	PF01535, PF12854, PF13041		323.6	ND	OTHER (0.947466)
Cluster-46512.62438	AaPPR1137	OM157789	-	129	P	P	3	P-P-P-30	5P	XP_019704079.1	pentatricopeptide repeat-containing protein At1g22960, mitochondrial	Elaeis guineensis	4.84e-63	73.643	86.05	TIGR00756	PS51375	PF01535, PF13041		999	ND	OTHER (0.988024)
Cluster-46512.62442	AaPPR1138	OM157054	-	197	P	P	5	10-P-P-P-P-P-16	C	NP_001151863.2	rf1 protein	Zea mays	5.09e-80	56.65	76.85	TIGR00756	PS51375	PF12854, PF13041		999	none (0,71)	OTHER (0.954786)
Cluster-46512.62447	AaPPR1139	OM157996	+	557	P	P	10	169-P-P-P-P-P-P-P-P-P-P-37	C	XP_020243421.1	pentatricopeptide repeat-containing protein At1g71060, mitochondrial	Asparagus officinalis	0	77.936	88.26	TIGR00756	PS51375	PF01535, PF13041		999	none (0,84)	OTHER (0.976874)
Cluster-46512.62449	AaPPR1140	OM157997	+	557	P	P	10	169-P-P-P-P-P-P-P-P-P-P-37	C	XP_020243421.1	pentatricopeptide repeat-containing protein At1g71060, mitochondrial	Asparagus officinalis	0	77.936	88.26	TIGR00756	PS51375	PF01535, PF13041		999	none (0,84)	OTHER (0.976874)
Cluster-46512.62504	AaPPR1141	OM157998	+	560	P	P	10	162-P-P-P-P-P-P-P-P-P-P-49	C	XP_020241941.1	pentatricopeptide repeat-containing protein At3g22670, mitochondrial	Asparagus officinalis	0	70.111	82.66	TIGR00756	PS51375	PF01535, PF13041		999	possibly mitochondrial (0,44)	mTP (0.762235)
Cluster-46512.62617	AaPPR1142	OM157790	-	108	P	P	3	9-P-P-P	3P	XP_020265768.1	pentatricopeptide repeat-containing protein At1g80880, mitochondrial	Asparagus officinalis	4.26e-57	75.926	87.96	TIGR00756	PS51375	PF01535, PF13041		70.7	none (0,98)	OTHER (0.998994)
Cluster-46512.62621	AaPPR1143	OM157791	-	229	P	P	7	P-P-Pi-P-Pi-P-P	I	XP_020265768.1	pentatricopeptide repeat-containing protein At1g80880, mitochondrial	Asparagus officinalis	6.48e-134	81.223	91.7	TIGR00756	PS51375	PF01535, PF12854, PF13812		114.7	ND	OTHER (0.884869)
Cluster-46512.62623	AaPPR1144	OM157055	-	108	P	P	3	9-P-P-P	3P	XP_020265768.1	pentatricopeptide repeat-containing protein At1g80880, mitochondrial	Asparagus officinalis	4.26e-57	75.926	87.96	TIGR00756	PS51375	PF01535, PF13041		70.7	none (0,98)	OTHER (0.998994)
Cluster-46512.62624	AaPPR1145	OM157297	+	203	P	P	5	1-P-P-Pi-P-P-31	5P	XP_020265768.1	pentatricopeptide repeat-containing protein At1g80880, mitochondrial	Asparagus officinalis	3.82e-112	77.041	86.73	TIGR00756	PS51375	PF01535, PF13041, PF13812		999	ND	OTHER (0.996428)
Cluster-46512.62667	AaPPR1146	OM157056	+	309	PLS	E+	8	L1-S1-P2-L2-S2-E1-E2-E+	3P	XP_019701648.1	pentatricopeptide repeat-containing protein At4g21065	Elaeis guineensis	0	81.553	90.29	TIGR00756	PS51375	PF12854, PF13041, PF14432		999	possibly mitochondrial (0,43)	OTHER (0.941204)
Cluster-46512.62753	AaPPR1147	OM157298	-	502	PLS	E2	13	9-L1-S1-P1-L1-S1-P1-L1-S1-P2-L2-S2-E1-E2-52	C	XP_020275213.1	pentatricopeptide repeat-containing protein At2g34400	Asparagus officinalis	0	82.869	90.84	TIGR00756	PS51375	PF01535, PF13041		999	none (0,79)	OTHER (0.965753)
Cluster-46512.62755	AaPPR1148	OM157057	-	154	PLS	PLS	4	9-L1-S1-P1-L1-9	3P	XP_020275213.1	pentatricopeptide repeat-containing protein At2g34400	Asparagus officinalis	7.24e-75	74	85.33	TIGR00756	PS51375	PF01535		87.2	none (0,79)	OTHER (0.953226)
Cluster-46512.62902	AaPPR1149	OM157058	+	128	PLS	DYW	1	DYW	5P	XP_010931098.1	pentatricopeptide repeat-containing protein At5g04780, mitochondrial	Elaeis guineensis	4.85e-67	75.781	88.28			PF14432		1	ND	OTHER (0.996962)
Cluster-46512.62934	AaPPR1150	OM157792	-	586	PLS	E2	16	51-S1-P1-L1-S1-P1-L1-S1-SS-P1-L1-S1-P2-L2-S2-E1-E2	5P	XP_010937762.1	pentatricopeptide repeat-containing protein At2g37310	Elaeis guineensis	0	65.439	79.12	TIGR00756	PS51375	PF01535, PF13041		274.7	ND	OTHER (0.978617)
Cluster-46512.62935	AaPPR1151	OM157793	-	577	PLS	E2	16	42-S1-P1-L1-S1-P1-L1-S1-SS-P1-L1-S1-P2-L2-S2-E1-E2	5P	XP_010937762.1	pentatricopeptide repeat-containing protein At2g37310	Elaeis guineensis	0	65.739	79.3	TIGR00756	PS51375	PF01535, PF13041		275.7	ND	OTHER (0.982983)
Cluster-46512.62936	AaPPR1152	OM157794	-	575	PLS	E2	16	42-S1-P1-L1-S1-P1-L1-S1-SS-P1-L1-S1-P2-L2-S2-E1-E2	5P	XP_010937762.1	pentatricopeptide repeat-containing protein At2g37310	Elaeis guineensis	0	65.969	79.76	TIGR00756	PS51375	PF01535, PF13041		275.8	ND	OTHER (0.982983)
Cluster-46512.62971	AaPPR1153	OM157795	-	408	P	P	7	155-P-P-P-P-P-P-P-7	C	XP_008806181.1	pentatricopeptide repeat-containing protein At1g80150, mitochondrial	Phoenix dactylifera	0	71.139	83.54	TIGR00756	PS51375	PF01535, PF13041		159.3	mitochondrial (0,75)	mTP (0.773977)
Cluster-46512.62998	AaPPR1154	OM157796	-	493	P	P	12	33-P-P-P-P-P-P-P-P-P-P-P-P-40	C	XP_010909108.1	pentatricopeptide repeat-containing protein At5g04810, chloroplastic isoform X2	Elaeis guineensis	0	83.404	92.55	TIGR00756	PS51375	PF01535, PF12854, PF13041, PF17177		999	ER (0,60)	SP (0.473119)
Cluster-46512.63054	AaPPR1155	OM157797	-	386	P	P	9	50-P-P-P-P-P-P-P-P-P-20	5P	XP_020100255.1	pentatricopeptide repeat-containing protein At2g36240, partial	Ananas comosus	8.41e-153	57.474	71.13	TIGR00756	PS51375	PF01535, PF13041, PF13812		261.8	ND	cTP (0.359532)
Cluster-46512.63058	AaPPR1156	OM157798	+	117	PLS	PLS	3	1-P1-L1-S1-12	C	XP_020244491.1	pentatricopeptide repeat-containing protein At2g22410, mitochondrial	Asparagus officinalis	3.54e-48	70.27	77.48			PF01535		68	none (0,89)	OTHER (0.623849)
Cluster-46512.63059	AaPPR1157	OM157799	-	658	PLS	E2	17	31-L1-S1i-P1-L1-S1-P1-L1-S1-SS-P1-L1-S1-P2-L2-S2-E1-E2-50	5P	XP_020244491.1	pentatricopeptide repeat-containing protein At2g22410, mitochondrial	Asparagus officinalis	0	80.126	88.96	TIGR00756	PS51375	PF01535, PF12854, PF13041		311	ND	OTHER (0.783016)
Cluster-46512.63072	AaPPR1158	OM157059	-	982	P	P	27	4-P-P-P-P-P-P-P-P-P-P-P-P-P-P-P-P-P-P-P-P-P-P-P-P-P-P-P-31	C	XP_020267998.1	pentatricopeptide repeat-containing protein At5g55840	Asparagus officinalis	0	76.585	87.42	TIGR00756	PS51375	PF01535, PF12854, PF13041		999	none (0,82)	OTHER (0.984073)
Cluster-46512.63231	AaPPR1159	OM157800	+	315	P	P	8	5-P-P-P-P-P-P-P-P-23	C	XP_020272636.1	pentatricopeptide repeat-containing protein At5g46100	Asparagus officinalis	0	85.811	93.24	TIGR00756	PS51375	PF12854, PF13041, PF13812		999	none (0,98)	OTHER (0.999873)
Cluster-46512.63389	AaPPR1160	OM157060	-	787	P	P	18	93-P-P-P-P-P-P-P-P-P-P-P-P-P-P-P-P-P-P-59	C	XP_020242128.1	pentatricopeptide repeat-containing protein At3g23020	Asparagus officinalis	0	79.31	88.51	TIGR00756	PS51375	PF01535, PF13041, PF13812		999	none (0,98)	OTHER (0.632023)
Cluster-46512.63403	AaPPR1161	OM157061	-	856	P	P	23	P-P-P-P-P-P-P-P-P-P-P-Pi-P-P-P-P-P-P-P-P-P-P-P-50	C	XP_020240766.1	pentatricopeptide repeat-containing protein At5g27270 isoform X2	Asparagus officinalis	0	82.436	92.27	TIGR00756	PS51375	PF01535, PF13041, PF17177		999	none (0,97)	OTHER (0.999779)
Cluster-46512.63409	AaPPR1162	OM157299	-	815	PLS	E2	21	49-S1-P1-L1i-S1-P1-L1-S1-P1-L1-S1-P1-L1-S1-P1-L1-S1-P2-L2i-S2-E1-E2-58	C	XP_020243194.1	pentatricopeptide repeat-containing protein At4g39952, mitochondrial	Asparagus officinalis	0	74.168	84.95	TIGR00756	PS51375	PF01535, PF13041, PF13812		999	none (0,76)	OTHER (0.407918)
Cluster-46512.63431	AaPPR1163	OM157062	-	442	PLS	E2	11	15-P1-L1-S1-P1-L1-S1-P2-L2-S2-E1-E2-52	C	XP_020275213.1	pentatricopeptide repeat-containing protein At2g34400	Asparagus officinalis	0	84.389	92.08	TIGR00756	PS51375, PS51257	PF01535, PF13041		999	none (0,99)	OTHER (0.999512)
Cluster-46512.63463	AaPPR1164	OM157063	-	332	PLS	PLS	9	27-L1-S1i-P1-L1-S1-P1-L1-S1-P2	3P	XP_020265038.1	pentatricopeptide repeat-containing protein At2g01510, mitochondrial	Asparagus officinalis	1.48e-171	70.958	82.04	TIGR00756	PS51375	PF01535, PF13041		999	possibly mitochondrial (0,31)	OTHER (0.92556)
Cluster-46512.63464	AaPPR1165	OM157801	+	276	PLS	DYW	5	8-L2-S2-E1-E2-DYW	5P	XP_020265038.1	pentatricopeptide repeat-containing protein At2g01510, mitochondrial	Asparagus officinalis	6.88e-168	79.71	89.86			PF01535, PF14432		44.1	ND	OTHER (0.652964)
Cluster-46512.63702	AaPPR1166	OM157300	-	337	P	P	9	9-P-P-P-P-P-P-P-P-P-12	C	XP_010923947.1	pentatricopeptide repeat-containing protein At4g21170	Elaeis guineensis	1.53e-145	60.714	77.98	TIGR00756	PS51375	PF01535, PF13041, PF13812		170.5	none (0,99)	OTHER (0.993692)
Cluster-46512.63757	AaPPR1167	OM157301	-	552	PLS	DYW	13	5-P1-L1-S1-SS-P1-L1-S1-P2-L2-S2-E1-E2-DYW	C	XP_020089902.1	pentatricopeptide repeat-containing protein At5g48910 isoform X6	Ananas comosus	0	66.123	82.79	TIGR00756	PS51375	PF01535, PF12854, PF13041, PF14432		220.1	none (0,99)	OTHER (0.999546)
Cluster-46512.63996	AaPPR1168	OM157302	-	515	PLS	E2	13	22-S1-P1-L1-S1-SS-P1-L1-S1-P2-L2-S2-E1-E2-58	5P	XP_020423395.1	pentatricopeptide repeat-containing protein At2g22410, mitochondrial	Prunus persica	0	59.96	76.89	TIGR00756	PS51375	PF01535, PF13041		999	ND	OTHER (0.914988)
Cluster-46512.64137	AaPPR1169	OM157303	-	691	PLS	DYW	17	S1-P1i-L1-S1-SS-P1-L1-S1-P1-L1-S1-P2-L2-S2-E1-E2-DYW	C	XP_020246660.1	pentatricopeptide repeat-containing protein At5g16860	Asparagus officinalis	0	86.397	92.62	TIGR00756	PS51375	PF01535, PF13041, PF14432		999	none (0,99)	OTHER (0.995538)
Cluster-46512.64227	AaPPR1170	OM157304	-	436	PLS	E2	11	9-L1-S1-SS-P1i-L1-S1-P2-L2-S2-E1-E2-58	C	XP_002462808.1	pentatricopeptide repeat-containing protein At2g22410, mitochondrial	Sorghum bicolor	3.13e-178	59.857	74.58	TIGR00756	PS51375	PF01535, PF13041		216.8	none (0,99)	OTHER (0.986263)
Cluster-46512.64307	AaPPR1171	OM157305	-	453	P	P	8	131-P-P-P-P-P-P-P-P-22	5P	XP_020264728.1	pentatricopeptide repeat-containing protein At5g10690	Asparagus officinalis	0	81.535	87.77	TIGR00756	PS51375	PF01535, PF13041		178	ND	OTHER (0.922608)
Cluster-46512.64308	AaPPR1172	OM157064	-	650	P	P	8	131-P-P-P-P-P-P-P-P-219	5P	XP_020264728.1	pentatricopeptide repeat-containing protein At5g10690	Asparagus officinalis	0	81.208	89.43	TIGR00756	PS51375, PS51371	PF01535, PF13041, PF00571		175.1	ND	OTHER (0.922608)
Cluster-46512.64309	AaPPR1173	OM157999	-	573	P	P	8	131-P-P-P-P-P-P-P-P-142	5P	XP_020264728.1	pentatricopeptide repeat-containing protein At5g10690	Asparagus officinalis	0	80.835	88.24	TIGR00756	PS51375	PF01535, PF13041		177.8	ND	OTHER (0.922608)
Cluster-46512.64541	AaPPR1174	OM157306	-	715	PLS	DYW	17	38-L1-S1-P1-L1-S1-P1-L1-S1-P1-L1-S1-P2-L2-S2-E1-E2-DYW	C	XP_020256923.1	pentatricopeptide repeat-containing protein At5g65570	Asparagus officinalis	0	78.748	89.52	TIGR00756	PS51375	PF01535, PF13041, PF14432		299.6	possibly mitochondrial (0,20)	mTP (0.660142)
Cluster-46512.64545	AaPPR1175	OM158000	+	547	P	P	14	62-P-P-P-P-P-P-P-P-P-P-P-P-P-P	C	XP_029119591.1	pentatricopeptide repeat-containing protein At4g01570	Elaeis guineensis	0	63.148	79.07	TIGR00756	PS51375	PF01535, PF13041		999	none (0,77)	OTHER (0.973905)
Cluster-46512.100232	AaPPR1176	OM157307	+	461	P	P	11	23-P-Pi-P-P-P-Pi-Pi-P-P-P-P-48	5P	XP_020241429.1	pentatricopeptide repeat-containing protein At1g07590, mitochondrial	Asparagus officinalis	0	88.478	95.87	TIGR00756	PS51375	PF01535, PF13041		166.3	ND	OTHER (0.972245)
Cluster-46512.64578	AaPPR1177	OM157065	+	500	P	P	14	P-P-P-P-P-P-P-P-P-P-P-P-P-P-17	5P	XP_020275266.1	pentatricopeptide repeat-containing protein At3g48810	Asparagus officinalis	0	80.924	88.35	TIGR00756	PS51375	PF01535, PF12854, PF13041		999	ND	OTHER (0.993954)
Cluster-46512.64644	AaPPR1178	OM157802	+	128	PLS	DYW	1	DYW	5P	XP_006851539.2	pentatricopeptide repeat-containing protein At2g03880, mitochondrial	Amborella trichopoda	2.52e-45	55.469	71.09			PF14432		1.2	ND	OTHER (0.997691)
Cluster-46512.64653	AaPPR1179	OM157803	-	220	PLS	PLS	6	28-S1-P1-L1i-S1-P1-L1	I	XP_020268536.1	pentatricopeptide repeat-containing protein At3g58590	Asparagus officinalis	8.93e-78	66.667	77.78	TIGR00756	PS51375	PF01535, PF13041		69.3	ND	OTHER (0.912085)
Cluster-46512.64855	AaPPR1180	OM157804	-	590	PLS	E2	16	5-P1-L1-S1-SS-SS-P1-L1-S1-P1-L1-S1-P2-L2-S2-E1-E2-36	C	XP_020270106.1	pentatricopeptide repeat-containing protein At4g20770	Asparagus officinalis	0	83.051	90.85	TIGR00756	PS51375	PF01535, PF13041		999	none (0,98)	OTHER (0.998208)
Cluster-46512.65179	AaPPR1181	OM157066	+	702	PLS	DYW	18	S1-P1-L1-S1-SS-P1-L1-S1-SS-P1-L1-S1-P2-L2-S2-E1-E2-DYW	C	XP_010905935.1	pentatricopeptide repeat-containing protein At2g22070	Elaeis guineensis	0	73.077	86.75	TIGR00756	PS51375	PF01535, PF13041, PF13812, PF14432		999	none (0,97)	OTHER (0.998856)
Cluster-46512.65180	AaPPR1182	OM157805	+	702	PLS	DYW	18	S1-P1-L1-S1-SS-P1-L1-S1-SS-P1-L1-S1-P2-L2-S2-E1-E2-DYW	C	XP_010905935.1	pentatricopeptide repeat-containing protein At2g22070	Elaeis guineensis	0	73.077	86.75	TIGR00756	PS51375	PF01535, PF13041, PF13812, PF14432		999	none (0,97)	OTHER (0.998856)
Cluster-46512.65181	AaPPR1183	OM157806	+	702	PLS	DYW	18	S1-P1-L1-S1-SS-P1-L1-S1-SS-P1-L1-S1-P2-L2-S2-E1-E2-DYW	C	XP_010905935.1	pentatricopeptide repeat-containing protein At2g22070	Elaeis guineensis	0	73.077	86.75	TIGR00756	PS51375	PF01535, PF13041, PF13812, PF14432		999	none (0,97)	OTHER (0.998856)
Cluster-46512.65438	AaPPR1184	OM157807	-	166	PLS	PLS	5	5-P1-L1i-S1-P1-L1	3P	XP_020268536.1	pentatricopeptide repeat-containing protein At3g58590	Asparagus officinalis	9.02e-76	70.909	81.21	TIGR00756	PS51375	PF01535, PF13041		70.4	none (0,99)	OTHER (0.996356)
Cluster-46512.65461	AaPPR1185	OM157808	-	769	PLS	E2	22	41-SS-P1-L1-S1-SS-SS-P1-L1-S1-SS-SS-SS-SS-SS-P1-L1-S1-P2-L2-S2-E1-E2-7	C	XP_028548791.1	pentatricopeptide repeat-containing protein At4g02750 isoform X1	Dendrobium catenatum	0	53.668	74.52	TIGR00756	PS51375	PF01535, PF12854, PF13041		999	possibly mitochondrial (0,27)	mTP (0.738881)
Cluster-46512.65508	AaPPR1186	OM157067	+	512	P	P	8	131-P-P-P-P-Pi-P-P-P-59	C	XP_038972434.1	pentatricopeptide repeat-containing protein At5g61370, mitochondrial	Phoenix dactylifera	8.3e-172	55.738	70.49	TIGR00756		PF01535, PF13812		135.5	mitochondrial (0,71)	mTP (0.700768)
Cluster-46512.65548	AaPPR1187	OM157809	+	703	PLS	E+	17	82-P1-L1-S1-SS-P1-L1-S1-SS-P1-L1-S1-P2-L2-S2-E1-E2-E+	I	XP_026665840.2	pentatricopeptide repeat-containing protein At1g20230	Phoenix dactylifera	0	59.587	75.66	TIGR00756	PS51375	PF01535, PF12854, PF13041, PF14432		999	ND	OTHER (0.549348)
Cluster-46512.65555	AaPPR1188	OM157810	-	356	P	P	9	43-P-P-P-P-P-P-P-P-P	3P	XP_010931293.1	pentatricopeptide repeat-containing protein At4g11690	Elaeis guineensis	5.11e-163	64.306	78.19	TIGR00756	PS51375	PF01535, PF12854, PF13041		999	mitochondrial (0,80)	mTP (0.803099)
Cluster-46512.101637	AaPPR1189	OM158001	-	455	P	P	6	42-P-P-P-P-P-P-202	5P	XP_010934502.1	pentatricopeptide repeat-containing protein At4g14190, chloroplastic	Elaeis guineensis	0	65.909	79.77	TIGR00756	PS51375	PF01535, PF13041, PF13812		133.4	ND	OTHER (0.999838)
Cluster-46512.65763	AaPPR1190	OM157068	+	595	P	P	10	186-P-Pi-P-P-P-P-P-P-P-P-53	C	XP_020268047.1	pentatricopeptide repeat-containing protein At1g73400, mitochondrial	Asparagus officinalis	0	75.124	81.76	TIGR00756	PS51375	PF12854, PF13041		223.3	possibly mitochondrial (0,39)	mTP (0.726423)
Cluster-46512.65885	AaPPR1191	OM157308	-	344	PLS	E+	9	P1-L1-S1-P2-L2-S2-E1-E2-E+	5P	XP_030502974.1	pentatricopeptide repeat-containing protein At5g48910	Cannabis sativa	1.24e-168	67.463	82.39	TIGR00756	PS51375	PF01535, PF13041, PF13432		160.4	ND	OTHER (0.99986)
Cluster-46512.65990	AaPPR1192	OM157309	+	489	PLS	DYW	12	L1-S1-SS-P1-L1-S1-P2-L2-S2-E1-E2-DYW	C	XP_014750964.2	pentatricopeptide repeat-containing protein At4g02750	Brachypodium distachyon	0	64.622	79.75	TIGR00756	PS51375	PF01535, PF13041, PF14432		999	none (0,99)	OTHER (0.974951)
Cluster-46512.66030	AaPPR1193	OM158002	-	585	P	P	11	178-P-Pi-P-Pi-Pi-P-P-P-P-P-P-3	5P	XP_007221863.2	pentatricopeptide repeat-containing protein At5g65560	Prunus persica	0	55.957	72.56	TIGR00756	PS51375	PF01535, PF12854, PF13041		218.9	ND	OTHER (0.575546)
Cluster-46512.66264	AaPPR1194	OM157310	-	252	P	P	4	92-P-P-P-P-19	C	XP_006858877.1	pentatricopeptide repeat-containing protein At1g62350	Amborella trichopoda	4.7e-98	61.927	79.82	TIGR00756	PS51375	PF01535, PF13041		92.2	none (0,83)	cTP (0.911063)
Cluster-46512.66422	AaPPR1195	OM157069	+	184	PLS	PLS	3	9-L1-S1-P2-70	C	XP_021895263.1	pentatricopeptide repeat-containing protein At1g08070, chloroplastic	Carica papaya	1.92e-42	57.692	74.62	TIGR00756	PS51375	PF01535		43.2	none (0,97)	OTHER (0.994275)
Cluster-46512.66433	AaPPR1196	OM158003	-	658	PLS	E2	14	139-L1-S1-P1-L1-S1-SS-P1-L1-S1-P2-L2-S2-E1-E2-47	C	XP_020244172.1	pentatricopeptide repeat-containing protein At3g04750, mitochondrial	Asparagus officinalis	0	75.38	85.41	TIGR00756	PS51375	PF01535, PF13041		999	mitochondrial (0,66)	mTP (0.596216)
Cluster-46512.66466	AaPPR1197	OM157070	+	418	PLS	E2	11	P1-L1-S1-P1-L1-S1-P2-L2-S2-E1-E2-48	5P	XP_020245858.1	pentatricopeptide repeat-containing protein At4g39530	Asparagus officinalis	0	77.644	89.42	TIGR00756	PS51375	PF01535, PF13041		999	ND	OTHER (0.992425)
Cluster-46512.66734	AaPPR1198	OM157311	-	658	PLS	E2	14	139-L1-S1-P1-L1-S1-SS-P1-L1-S1-P2-L2-S2-E1-E2-47	C	XP_020244172.1	pentatricopeptide repeat-containing protein At3g04750, mitochondrial	Asparagus officinalis	0	75.38	85.41	TIGR00756	PS51375	PF01535, PF13041		999	mitochondrial (0,66)	mTP (0.596216)
Cluster-46512.67029	AaPPR1199	OM157312	+	427	PLS	E2	13	L1-S1-P1-L1-S1-P1-L1-S1-P2-L2-S2-E1-E2-7	5P	XP_020252425.1	pentatricopeptide repeat-containing protein At2g39620	Asparagus officinalis	0	79.391	89.23	TIGR00756	PS51375	PF01535, PF13041		999	ND	OTHER (0.843018)
Cluster-46512.67138	AaPPR1200	OM157811	-	890	PLS	E+	24	45-L1-S1-SS-P1-L1-S1-P1-L1-S1-P1-L1-S1-P1-L1-S1-P1-L1-S1-P2-L2-S2-E1-E2-E+	5P	XP_020259326.1	pentatricopeptide repeat-containing protein At3g02330	Asparagus officinalis	0	73.678	84.48	TIGR00756	PS51375	PF01535, PF13041, PF14432		999	ND	OTHER (0.723141)
Cluster-46512.67317	AaPPR1201	OM157812	+	271	P	P	8	P-P-P-P-P-P-P-P	5P	XP_008792986.1	pentatricopeptide repeat-containing protein At5g18390, mitochondrial	Phoenix dactylifera	2.57e-160	79.554	88.48	TIGR00756	PS51375	PF01535, PF12854, PF13041		201.1	ND	mTP (0.921702)
Cluster-46512.67346	AaPPR1202	OM157813	-	524	PLS	E2	13	35-L1-S1-P1-L1-S1-P1-L1-S1-P2-L2-S2-E1-E2-50	5P	XP_010935185.1	pentatricopeptide repeat-containing protein At3g46790, chloroplastic	Elaeis guineensis	0	67.871	81.53	TIGR00756	PS51375	PF13041		999	ND	OTHER (0.376217)
Cluster-46512.67358	AaPPR1203	OM157071	+	152	PLS	PLS	3	45-S1-SS-P2-10	I	XP_015578422.1	pentatricopeptide repeat-containing protein At1g08070, chloroplastic	Ricinus communis	4.85e-31	51.402	70.09	TIGR00756	PS51375	PF01535		54.6	ND	OTHER (0.93199)
Cluster-46512.67759	AaPPR1204	OM157072	-	361	PLS	E1	10	34-P1-L1-S1-P1-L1-S1-P2-L2-S2-E1	I	XP_006447073.1	pentatricopeptide repeat-containing protein At5g56310	Citrus clementina	3.97e-127	50.97	69.81	TIGR00756	PS51375	PF01535, PF13041		182.9	ND	cTP (0.525919)
Cluster-46512.67760	AaPPR1205	OM158004	+	111	PLS	E2	3	S2-E1-E2-12	5P	XP_003576051.1	pentatricopeptide repeat-containing protein At5g56310	Brachypodium distachyon	2.55e-52	70.909	84.55	TIGR00756		PF01535		57.8	ND	OTHER (0.998755)
Cluster-46512.67812	AaPPR1206	OM157814	+	429	PLS	E2	11	40-P1-L1-S1-P1-L1-S1-P2-L2-S2-E1-E2-10	C	XP_010909361.2	pentatricopeptide repeat-containing protein At3g18970	Elaeis guineensis	2.27e-166	53.58	70.9	TIGR00756	PS51375	PF01535, PF13041		207.3	possibly plastid (0,22)	mTP (0.724206)
Cluster-46512.67813	AaPPR1207	OM157073	+	196	PLS	E2	3	77-S2-E1-E2-10	C	XP_010909361.2	pentatricopeptide repeat-containing protein At3g18970	Elaeis guineensis	4.81e-59	50.239	68.9			PF01535		62.6	none (0,99)	OTHER (0.999956)
Cluster-46512.67907	AaPPR1208	OM157815	-	991	PLS	DYW	22	75-S1-P1-L1-S1-P1-71-L1-S1-P1-L1-S1-P1-L1-S1-P1-L1-S1-P2-L2i-S2-E1-E2-DYW	5P	XP_020246864.1	pentatricopeptide repeat-containing protein At4g33170	Asparagus officinalis	0	75.504	86.43	TIGR00756	PS51375	PF01535, PF13041, PF14432		999	ND	cTP (0.587664)
Cluster-46512.68141	AaPPR1209	OM157816	+	537	PLS	PLS	13	24-SS-P1i-L1-S1-P1-L1-S1-P1-L1-S1-P2-L2-S2-72	5P	XP_020247231.1	pentatricopeptide repeat-containing protein At4g08210	Asparagus officinalis	0	71.561	83.27	TIGR00756	PS51375	PF01535		239.1	ND	OTHER (0.99823)
Cluster-46512.68167	AaPPR1210	OM157074	+	585	PLS	DYW	14	11-L1-S1-P1-L1-S1-P1-L1-S1-P2-L2-S2-E1-E2-DYW	C	XP_020271405.1	pentatricopeptide repeat-containing protein At5g39680	Asparagus officinalis	0	74.017	85.3	TIGR00756	PS51375	PF01535, PF13041, PF14432		227.2	none (0,77)	OTHER (0.985279)
Cluster-46512.68531	AaPPR1211	OM157075	-	234	PLS	DYW	4	S2-E1-E2-DYW	5P	XP_020683937.1	pentatricopeptide repeat-containing protein At5g66520	Dendrobium catenatum	3.57e-117	69.231	82.91			PF01535, PF14432		16.6	ND	OTHER (0.999496)
Cluster-46512.68769	AaPPR1212	OM157076	-	658	PLS	E2	14	139-L1-S1-P1-L1-S1-SS-P1-L1-S1-P2-L2-S2-E1-E2-47	C	XP_020244172.1	pentatricopeptide repeat-containing protein At3g04750, mitochondrial	Asparagus officinalis	0	75.38	85.41	TIGR00756	PS51375	PF01535, PF13041		999	mitochondrial (0,66)	mTP (0.596216)
Cluster-46512.68961	AaPPR1213	OM157077	-	404	P	P	6	23-P-P-102-P-P-P-P-70	5P	XP_019705963.1	pentatricopeptide repeat-containing protein At1g80270, mitochondrial isoform X2	Elaeis guineensis	0	68.895	82.26	TIGR00756	PS51375	PF13812, PF17177		103.3	ND	OTHER (0.971371)
Cluster-46512.69038	AaPPR1214	OM158005	-	424	PLS	E2	11	2-P1-L1-S1-P1-L1-S1-P2-L2-S2-E1-E2-50	5P	XP_010931785.2	pentatricopeptide repeat-containing protein At4g21065	Elaeis guineensis	0	62.322	75.59	TIGR00756	PS51375	PF01535, PF13041		152.1	ND	OTHER (0.990024)
Cluster-46512.69117	AaPPR1215	OM157313	-	778	P	P	10	246-P-Pi-P-127-P-P-P-Pi-P-P-P-45	C	XP_038974130.1	pentatricopeptide repeat-containing protein At1g03100, mitochondrial	Phoenix dactylifera	0	72.542	83.14	TIGR00756	PS51375	PF01535, PF13041, PF13812		165.8	ER (0,57)	SP (0.521171)
Cluster-46512.69150	AaPPR1216	OM157314	-	216	PLS	PLS	6	16-L1-S1-P1-L1-S1-P1-1	C	XP_038990208.1	pentatricopeptide repeat-containing protein At3g53360, mitochondrial isoform X3	Phoenix dactylifera	4.6e-99	65.347	84.16	TIGR00756	PS51375	PF01535		104.9	none (0,99)	OTHER (0.986474)
Cluster-46512.69380	AaPPR1217	OM157817	+	702	PLS	DYW	18	S1-P1-L1-S1-SS-P1-L1-S1-SS-P1-L1-S1-P2-L2-S2-E1-E2-DYW	C	XP_010905935.1	pentatricopeptide repeat-containing protein At2g22070	Elaeis guineensis	0	73.077	86.75	TIGR00756	PS51375	PF01535, PF13041, PF13812, PF14432		999	none (0,97)	OTHER (0.998856)
Cluster-46512.69416	AaPPR1218	OM157818	+	489	PLS	DYW	12	L1-S1-SS-P1-L1-S1-P2-L2-S2-E1-E2-DYW	C	XP_014750964.2	pentatricopeptide repeat-containing protein At4g02750	Brachypodium distachyon	0	64.622	79.55	TIGR00756	PS51375	PF01535, PF13041, PF14432		999	none (0,99)	OTHER (0.974976)
Cluster-46512.69471	AaPPR1219	OM157819	-	444	P	P	11	P-P-P-P-P-P-P-P-P-P-P-40	C	XP_010909108.1	pentatricopeptide repeat-containing protein At5g04810, chloroplastic isoform X2	Elaeis guineensis	0	84.354	92.74	TIGR00756	PS51375	PF01535, PF12854, PF13041, PF17177		999	none (0,99)	OTHER (0.999923)
Cluster-46512.69481	AaPPR1220	OM157078	-	231	PLS	PLS	5	83-SS-SSi-P1-L1-S1	I	XP_015891924.1	pentatricopeptide repeat-containing protein At3g62890	Ziziphus jujuba	1.14e-85	54.4	67.6	TIGR00756	PS51375	PF13041		999	ND	OTHER (0.789301)
Cluster-46512.69520	AaPPR1221	OM157079	+	348	P	P	8	69-P-Pi-P-P-P-P-P-P	I	XP_020248325.1	pentatricopeptide repeat-containing protein At4g21705, mitochondrial isoform X1	Asparagus officinalis	0	79.193	87.58	TIGR00756	PS51375	PF01535, PF13812		96.3	ND	OTHER (0.987738)
Cluster-46512.69766	AaPPR1222	OM157820	-	239	PLS	DYW	4	S2-E1-E2-DYW	3P	XP_010936370.3	pentatricopeptide repeat-containing protein At1g08070, chloroplastic	Elaeis guineensis	7.01e-116	73.043	84.35			PF14432		20.9	none (0,97)	OTHER (0.999417)
Cluster-46512.69901	AaPPR1223	OM157821	-	426	P	P	10	55-P-P-Pi-Pi-P-P-P-P-P-P-3	C	XP_029122400.1	pentatricopeptide repeat-containing protein At3g53700, chloroplastic	Elaeis guineensis	2.95e-174	61.838	81.34	TIGR00756	PS51375	PF01535, PF12854, PF13041, PF03460		202.2	none (0,91)	OTHER (0.999169)
Cluster-46512.69912	AaPPR1224	OM157822	+	498	P	P	12	P-P-P-P-P-P-P-P-P-Pi-P-P-68	C	XP_010909614.2	pentatricopeptide repeat-containing protein At1g02060, chloroplastic	Elaeis guineensis	0	61.752	78.21	TIGR00756	PS51375	PF01535, PF12854, PF13041		211.7	none (0,99)	OTHER (0.999321)
Cluster-46512.69914	AaPPR1225	OM157823	+	142	PLS	E2	3	26-S2-E1-E2-16	5P	XP_020273808.1	pentatricopeptide repeat-containing protein At3g49740	Asparagus officinalis	5.31e-77	83.459	90.23	TIGR00756		PF01535, PF12854		53.2	ND	OTHER (0.999206)
Cluster-46512.69956	AaPPR1226	OM157080	+	976	P	P	23	167-P-P-P-P-P-P-P-P-P-P-P-P-P-P-P-P-P-P-P-P-P-P-P-5	C	XP_020262646.1	pentatricopeptide repeat-containing protein At1g63330	Asparagus officinalis	0	78.009	88.95	TIGR00756	PS51375	PF01535, PF12854, PF13041, PF13812		999	mitochondrial (0,77)	mTP (0.789092)
Cluster-46512.70008	AaPPR1227	OM157081	-	201	PLS	PLS	5	P1-L1-S1-P2-L2-12	I	XP_020098861.1	pentatricopeptide repeat-containing protein At1g15510, chloroplastic	Ananas comosus	4.82e-113	79.602	88.56	TIGR00756	PS51375	PF01535, PF13041		96	ND	OTHER (0.981935)
Cluster-46512.70012	AaPPR1228	OM157315	-	645	PLS	DYW	14	65-L1-S1i-P1-L1-S1-P1-L1-S1-P2-L2-S2-E1-E2-DYW	5P	XP_020276445.1	pentatricopeptide repeat-containing protein At3g47530	Asparagus officinalis	0	79.035	87.85	TIGR00756	PS51375	PF01535, PF13041, PF14432		236	ND	OTHER (0.993375)
Cluster-46512.70283	AaPPR1229	OM157082	+	247	PLS	E2	6	S1-P2-L2-S2-E1-E2-52	C	XP_010935408.1	pentatricopeptide repeat-containing protein At2g17210	Elaeis guineensis	1.03e-117	68.88	85.89	TIGR00756	PS51375	PF01535, PF13041		94	none (0,96)	OTHER (0.999712)
Cluster-46512.100043	AaPPR1230	OM157083	+	871	PLS	E+	23	34-L1-S1-P1-L1-S1-P1-L1-S1-P1-L1-S1-P1-L1-S1i-P1-L1-S1-P2-L2-S2-E1-E2-E+	C	XP_020689186.1	pentatricopeptide repeat-containing protein At5g04780, mitochondrial	Dendrobium catenatum	0	64.72	80.05	TIGR00756	PS51375	PF01535, PF13041, PF14432		999	possibly plastid (0,29)	mTP (0.4762)
Cluster-46512.70525	AaPPR1231	OM157316	+	348	PLS	PLS	10	25-L1-L1i-P1-L1-S1-SS-P1-L1-S1-SS	3P	XP_010938127.1	pentatricopeptide repeat-containing protein At5g56310	Elaeis guineensis	1.19e-170	69.679	81.34	TIGR00756	PS51375	PF01535, PF13041		166.7	mitochondrial (0,66)	mTP (0.755065)
Cluster-46512.70587	AaPPR1232	OM157824	-	787	P	P	18	93-P-P-P-P-P-P-P-P-P-P-P-P-P-P-P-P-P-P-59	C	XP_020242128.1	pentatricopeptide repeat-containing protein At3g23020	Asparagus officinalis	0	79.31	88.51	TIGR00756	PS51375	PF01535, PF13041, PF13812		999	none (0,98)	OTHER (0.632023)
Cluster-46512.70688	AaPPR1233	OM157084	-	127	P	P	3	12-P-P-P-10	I	XP_020275266.1	pentatricopeptide repeat-containing protein At3g48810	Asparagus officinalis	4.89e-74	85.827	93.7	TIGR00756	PS51375	PF01535, PF13041		73.1	ND	OTHER (0.996244)
Cluster-46512.70689	AaPPR1234	OM157825	+	500	P	P	14	P-P-P-P-P-P-P-P-P-P-P-P-P-P-17	5P	XP_020275266.1	pentatricopeptide repeat-containing protein At3g48810	Asparagus officinalis	0	80.924	88.35	TIGR00756	PS51375	PF01535, PF12854, PF13041		999	ND	OTHER (0.993954)
Cluster-46512.70702	AaPPR1235	OM157826	-	707	PLS	DYW	17	36-L1-S1-P1-L1-S1-P1-L1i-S1-P1-L1-S1-P2-L2-S2-E1-E2-DYW	C	XP_020251266.1	pentatricopeptide repeat-containing protein At1g71420	Asparagus officinalis	0	79.208	86.99	TIGR00756	PS51375	PF01535, PF13041, PF14432		228.9	possibly plastid (0,29)	OTHER (0.872141)
Cluster-46512.70781(+3a)	AaPPR1236	OM157827	+	279	PLS	PLS	4	128-S1-SS-SS-P2	C	XP_020244068.1	pentatricopeptide repeat-containing protein At1g15510, chloroplastic isoform X2	Asparagus officinalis	6.68e-128	68.367	74.49	TIGR00756	PS51375	PF01535		999	none (0,76)	cTP (0.603753)
Cluster-46512.70781(+3b)	AaPPR1237	OM157085	+	90	PLS	PLS	3	S1-P1-L1	3P	XP_020244068.1	pentatricopeptide repeat-containing protein At1g15510, chloroplastic isoform X2	Asparagus officinalis	5.52e-44	77.778	90	TIGR00756	PS51375	PF13041		45.4	none (0,90)	OTHER (0.990539)
Cluster-46512.70832	AaPPR1238	OM157086	+	527	PLS	DYW	5	168-L1-S1-P2-L2-86-DYW	5P	XP_010937064.1	pentatricopeptide repeat-containing protein At4g32450, mitochondrial isoform X1	Elaeis guineensis	0	50.172	65.52		PS51375	PF01535, PF14432		95.6	ND	OTHER (0.998908)
Cluster-46512.71007	AaPPR1239	OM157087	-	89	PLS	PLS	3	6-P1-L1-S1	I	XP_020680639.1	pentatricopeptide repeat-containing protein At5g48910	Dendrobium catenatum	1.39e-50	87.64	95.51	TIGR00756	PS51375	PF13041		999	ND	OTHER (0.884244)
Cluster-46512.100771	AaPPR1240	OM157088	-	680	P	P	12	P-P-P-P-P-P-P-P-P-P-P-P-223	C	XP_020262779.1	pentatricopeptide repeat-containing protein MRL1, chloroplastic isoform X1	Asparagus officinalis	0	85.46	92.88	TIGR00756	PS51375	PF13812, PF17177		315	none (0,96)	OTHER (0.999176)
Cluster-46512.71066	AaPPR1241	OM157089	+	760	P	P	19	39-P-P-P-P-P-P-P-P-P-P-P-P-P-P-P-P-P-P-P-56	C	NP_001322154.1	Pentatricopeptide repeat (PPR) superfamily protein	Arabidopsis thaliana	0	58.924	76.9	TIGR00756	PS51375	PF01535, PF12854, PF13041		999	possibly mitochondrial (0,34)	OTHER (0.846204)
Cluster-46512.71067	AaPPR1242	OM157090	+	760	P	P	19	39-P-P-P-P-P-P-P-P-P-P-P-P-P-P-P-P-P-P-P-56	C	NP_001322154.1	Pentatricopeptide repeat (PPR) superfamily protein	Arabidopsis thaliana	0	58.924	76.9	TIGR00756	PS51375	PF01535, PF12854, PF13041		999	possibly mitochondrial (0,34)	OTHER (0.846204)
Cluster-46512.71125	AaPPR1243	OM157091	+	594	PLS	PLS	16	75-SS-SS-P1-L1-S1-SS-P1-L1-S1-SS-P1-L1-S1-P2-L2-S2	3P	XP_020675830.1	pentatricopeptide repeat-containing protein At2g13600	Dendrobium catenatum	0	55.932	71.36	TIGR00756	PS51375	PF01535, PF13041		343.5	plastid (0,81)	cTP (0.417353)
Cluster-46512.71126	AaPPR1244	OM157317	-	142	PLS	E2	3	S2-E1-E2-41	5P	XP_020675830.1	pentatricopeptide repeat-containing protein At2g13600	Dendrobium catenatum	2.23e-68	72.535	85.21	TIGR00756		PF01535		52.9	ND	OTHER (0.98924)
Cluster-46512.71182	AaPPR1245	OM157828	+	421	PLS	PLS	10	56-S1-P1-L1-S1-SS-SS-P1-L1-S1-P2-25	5P	XP_010922730.1	pentatricopeptide repeat-containing protein At5g15300	Elaeis guineensis	4.99e-173	58.333	75.98	TIGR00756	PS51375	PF01535, PF13041		148.9	ND	OTHER (0.536176)
Cluster-46512.71284	AaPPR1246	OM157829	+	602	PLS	DYW	12	91-P1-L1-S1-P1-L1-S1-P2-L2-S2-E1-E2-DYW	C	XP_020675379.1	pentatricopeptide repeat-containing protein At5g66520	Dendrobium catenatum	0	63.847	78.94	TIGR00756	PS51375	PF01535, PF13041, PF14432		223.3	possibly mitochondrial (0,37)	mTP (0.894376)
Cluster-46512.71285	AaPPR1247	OM157830	+	383	PLS	DYW	8	10-L1-S1-P2-L2-S2-E1-E2-DYW	C	XP_020675379.1	pentatricopeptide repeat-containing protein At5g66520	Dendrobium catenatum	0	70.235	82.51	TIGR00756	PS51375	PF01535, PF13041, PF14432		134.4	none (0,99)	OTHER (0.998604)
Cluster-46512.71286	AaPPR1248	OM157831	+	507	PLS	E2	11	91-P1-L1-S1-P1-L1-S1-P2-L2-S2-E1-E2-41	C	XP_020675379.1	pentatricopeptide repeat-containing protein At5g66520	Dendrobium catenatum	0	62.195	78.05	TIGR00756	PS51375	PF01535, PF13041		226.2	possibly mitochondrial (0,37)	mTP (0.894376)
Cluster-46512.71319	AaPPR1249	OM157832	+	622	P	P	18	P-P-P-P-P-Pi-P-P-P-P-P-P-P-P-P-P-P-P	C	XP_020268608.1	pentatricopeptide repeat-containing protein At4g30825, chloroplastic	Asparagus officinalis	0	86.977	94.86	TIGR00756	PS51375	PF01535, PF13041, PF13812		999	possibly mitochondrial (0,29)	OTHER (0.993053)
Cluster-46512.71365	AaPPR1250	OM157833	+	381	P	P	8	64-P-Pi-P-P-P-P-P-P-39	5P	XP_010940923.1	pentatricopeptide repeat-containing protein At1g60770	Elaeis guineensis	4.71e-132	54.497	68.25	TIGR00756	PS51375	PF01535, PF13041		124.9	ND	OTHER (0.598418)
Cluster-46512.71415	AaPPR1251	OM157834	+	91	PLS	PLS	3	L1-S1-P1	5P	XP_020256447.1	pentatricopeptide repeat-containing protein At1g28690, mitochondrial	Asparagus officinalis	3.34e-41	77.778	81.11	TIGR00756	PS51375	PF01535		27.1	ND	SP (0.593173)
Cluster-46512.71488	AaPPR1252	OM157092	+	902	P	P	20	124-P-P-P-P-P-P-P-P-P-P-P-P-P-P-P-P-59-P-P-P-P-19	5P	XP_010943853.1	pentatricopeptide repeat-containing protein At5g65560	Elaeis guineensis	0	58.777	75.42	TIGR00756	PS51375	PF01535, PF12854, PF13041, PF13812		999	ND	OTHER (0.586966)
Cluster-46512.71510	AaPPR1253	OM157093	-	254	P	P	7	P-P-P-P-P-P-P-10	5P	XP_010917143.1	pentatricopeptide repeat-containing protein At1g09900	Elaeis guineensis	3.87e-159	86.22	92.91	TIGR00756	PS51375	PF12854, PF13041		999	ND	OTHER (0.94954)
Cluster-46512.71542	AaPPR1254	OM157094	-	396	P	P	9	33-P-P-P-P-P-P-P-P-P-42	5P	XP_008790438.3	pentatricopeptide repeat-containing protein At1g74900, mitochondrial	Phoenix dactylifera	0	72.932	83.71	TIGR00756	PS51375	PF01535, PF12854, PF13041		999	ND	OTHER (0.995631)
Cluster-46512.71671	AaPPR1255	OM157095	-	862	P	P	19	158-P-P-P-P-P-P-P-P-P-P-P-P-P-P-P-Pi-P-P-P-19	5P	XP_010914611.1	pentatricopeptide repeat-containing protein At5g65560	Elaeis guineensis	0	58.504	72.14	TIGR00756	PS51375	PF01535, PF12854, PF13041, PF17177		999	ND	OTHER (0.947243)
Cluster-46512.71962	AaPPR1256	OM157096	+	192	PLS	PLS	4	62-L1-S1-P1-L1	I	XP_022037931.1	pentatricopeptide repeat-containing protein At5g16860	Helianthus annuus	6.3e-28	52.336	63.55	TIGR00756	PS51375	PF01535		38.3	ND	mTP (0.523596)
Cluster-46512.72056	AaPPR1257	OM157318	-	98	PLS	PLS	3	S1-P2-L2-5	C	XP_019708560.1	pentatricopeptide repeat-containing protein At5g43790	Elaeis guineensis	8.69e-36	65.263	77.89	TIGR00756	PS51375	PF13041		64	none (0,93)	OTHER (0.991179)
Cluster-46512.72064	AaPPR1258	OM157097	-	373	PLS	E2	11	P1-L1-S1-P1-L1-S1-P2-L2-S2-E1-E2-3	3P	XP_008806000.2	pentatricopeptide repeat-containing protein At2g33680	Phoenix dactylifera	2.22e-179	66.758	81.87	TIGR00756	PS51375	PF01535, PF13041		999	none (0,99)	OTHER (0.992637)
Cluster-46512.72067	AaPPR1259	OM157835	-	494	PLS	E+	12	P1-L1-S1-P1-L1-S1-P2-L2-S2-E1-E2-E+	C	XP_008806000.2	pentatricopeptide repeat-containing protein At2g33680	Phoenix dactylifera	0	61.682	77.57	TIGR00756	PS51375	PF01535, PF13041, PF14432		999	none (0,99)	OTHER (0.993134)
Cluster-46512.72262	AaPPR1260	OM157098	-	482	PLS	E1	13	35-L1-S1-SS-P1-L1-S1-P1-L1-S1-P2-L2-S2-E1-11	C	XP_020272963.1	pentatricopeptide repeat-containing protein At2g41080	Asparagus officinalis	0	81.435	88.19	TIGR00756	PS51375	PF01535, PF13041		247.6	none (0,74)	OTHER (0.941174)
Cluster-46512.72263	AaPPR1261	OM157099	-	492	PLS	E2	14	35-L1-S1-SS-P1-L1-S1-P1-L1-S1-P2-L2-S2-E1-E2	3P	XP_020272963.1	pentatricopeptide repeat-containing protein At2g41080	Asparagus officinalis	0	82.546	88.91	TIGR00756	PS51375	PF01535, PF13041		247.2	none (0,74)	OTHER (0.941174)
Cluster-46512.72285	AaPPR1262	OM157100	+	238	PLS	PLS	5	74-L1-S1-P1-L1-S1	3P	XP_008801054.2	pentatricopeptide repeat-containing protein At4g18520, chloroplastic	Phoenix dactylifera	4.47e-84	55.556	70.09		PS51375	PF13041		47.9	none (0,76)	cTP (0.546584)
Cluster-46512.72462	AaPPR1263	OM157101	-	315	PLS	E2	8	P1-L1-S1-P2-L2-S2-E1-E2-48	C	XP_020675137.1	pentatricopeptide repeat-containing protein At5g66520	Dendrobium catenatum	6.54e-150	65.246	81.31	TIGR00756	PS51375	PF01535, PF13041		123.3	none (0,91)	OTHER (0.974883)
Cluster-46512.72490	AaPPR1264	OM157102	-	645	PLS	DYW	14	65-L1-S1i-P1-L1-S1-P1-L1-S1-P2-L2-S2-E1-E2-DYW	5P	XP_020276445.1	pentatricopeptide repeat-containing protein At3g47530	Asparagus officinalis	0	79.035	87.85	TIGR00756	PS51375	PF01535, PF13041, PF14432		236	ND	OTHER (0.993375)
Cluster-46512.72502	AaPPR1265	OM157103	-	578	PLS	E2	14	59-L1-S1-P1-L1-S1-SS-P1-L1-S1-P2-L2-S2-E1-E2-47	5P	XP_020244172.1	pentatricopeptide repeat-containing protein At3g04750, mitochondrial	Asparagus officinalis	0	75.665	86.12	TIGR00756	PS51375	PF01535, PF13041		999	ND	OTHER (0.49635)
Cluster-46512.72511	AaPPR1266	OM157104	+	428	P	P	6	124-P-P-P-52-P-P-P-42	C	XP_026665748.2	pentatricopeptide repeat-containing protein At1g73710	Phoenix dactylifera	9.38e-167	57.21	71.63	TIGR00756	PS51375	PF01535, PF13041		999	none (0,94)	OTHER (0.636644)
Cluster-46512.72826	AaPPR1267	OM157319	-	163	PLS	E2	3	10-S2-E1-E2-53	C	XP_038990207.1	pentatricopeptide repeat-containing protein At4g33170 isoform X2	Phoenix dactylifera	1.1e-70	69.032	81.94					29	none (0,98)	OTHER (0.999598)
Cluster-46512.72958	AaPPR1268	OM157836	-	724	PLS	E2	18	53-P1-L1-S1-SS-P1-L1-S1-P1-L1-S1-P1-L1-S1-P2-L2-S2-E1-E2-52	5P	XP_028553055.1	pentatricopeptide repeat-containing protein At4g21065	Dendrobium catenatum	0	61.31	78.12	TIGR00756	PS51375	PF01535, PF13041		293.1	ND	cTP (0.510956)
Cluster-46512.72975	AaPPR1269	OM157105	-	263	PLS	PLS	7	16-L1-S1-P1-L1-S1-P1-L1-7	5P	XP_010908711.1	pentatricopeptide repeat-containing protein At3g26782, mitochondrial	Elaeis guineensis	1.63e-110	65.462	80.72	TIGR00756	PS51375	PF01535, PF13041		92.4	ND	mTP (0.609917)
Cluster-46512.72976	AaPPR1270	OM157106	-	180	PLS	PLS	6	P1-L1-S1-P1-L1-S1	I	XP_020244111.1	pentatricopeptide repeat-containing protein At3g22690	Asparagus officinalis	9.57e-69	60.221	76.24	TIGR00756	PS51375	PF01535, PF13041		999	ND	mTP (0.501573)
Cluster-46512.72977	AaPPR1271	OM157107	-	89	PLS	PLS	3	5-P1-L1-S1	3P	XP_020683937.1	pentatricopeptide repeat-containing protein At5g66520	Dendrobium catenatum	1.08e-33	61.798	77.53	TIGR00756	PS51375	PF13041		999	none (0,77)	OTHER (0.98563)
Cluster-46512.72978	AaPPR1272	OM157320	+	233	PLS	PLS	7	23-SS-P1-L1-S1-P2-L2i-S2	I	XP_020683937.1	pentatricopeptide repeat-containing protein At5g66520	Dendrobium catenatum	1.75e-111	64.378	84.12	TIGR00756	PS51375	PF12854, PF13041		146.3	ND	OTHER (0.998722)
Cluster-46512.72979	AaPPR1273	OM157321	+	544	PLS	E+	15	10-L1-S1-P1-L1-S1-SS-P1-L1-S1-P2-L2-S2-E1-E2-E+	C	XP_020244111.1	pentatricopeptide repeat-containing protein At3g22690	Asparagus officinalis	0	83.824	93.93	TIGR00756	PS51375	PF01535, PF13041		265.9	none (0,93)	OTHER (0.838301)
Cluster-46512.72980	AaPPR1274	OM157837	+	613	PLS	E+	15	10-L1-S1-P1-L1-S1-SS-P1-L1-S1-P2-L2-S2-E1-E2-E+	C	XP_020244111.1	pentatricopeptide repeat-containing protein At3g22690	Asparagus officinalis	0	82.102	92.28	TIGR00756	PS51375	PF01535, PF13041, PF14432		263.2	none (0,93)	OTHER (0.838301)
Cluster-46512.73032	AaPPR1275	OM157838	+	811	P	P	20	84-P-P-P-P-P-P-P-P-P-P-P-P-P-P-P-P-P-P-P-P-10	I	NP_200798.1	Pentatricopeptide repeat (PPR) superfamily protein	Arabidopsis thaliana	0	52.005	70.05	TIGR00756	PS51375	PF01535, PF12854, PF13041		999	ND	OTHER (0.970779)
Cluster-46512.73083	AaPPR1276	OM157108	-	182	P	P	4	30-P-P-P-P-12	5P	XP_010909909.2	pentatricopeptide repeat-containing protein At1g55890, mitochondrial	Elaeis guineensis	6.32e-60	51.934	72.38	TIGR00756	PS51375	PF01535, PF13041		114.4	ND	OTHER (0.999254)
Cluster-46512.73111	AaPPR1277	OM157322	-	585	P	P	11	178-P-Pi-P-Pi-Pi-P-P-P-P-P-P-3	5P	XP_007221863.2	pentatricopeptide repeat-containing protein At5g65560	Prunus persica	0	55.957	72.56	TIGR00756	PS51375	PF01535, PF12854, PF13041		218.9	ND	OTHER (0.575546)
Cluster-46512.73186	AaPPR1278	OM158006	-	125	PLS	E2	4	L2-S2-E1-E2-6	5P	XP_010941187.1	pentatricopeptide repeat-containing protein At3g12770	Elaeis guineensis	3.49e-51	68.966	81.9					12.6	ND	OTHER (0.999713)
Cluster-46512.73226	AaPPR1279	OM158007	-	655	P	P	17	42-P-P-P-P-P-P-P-P-P-P-P-P-Pi-P-P-P-P-2	5P	XP_020255453.1	pentatricopeptide repeat-containing protein At5g39710	Asparagus officinalis	0	82.043	90.4	TIGR00756	PS51375	PF12854, PF13041		999	ND	mTP (0.858294)
Cluster-46512.73233	AaPPR1280	OM157839	+	324	P	P	8	4-P-P-P-P-P-P-P-P-24	5P	XP_020693631.1	pentatricopeptide repeat-containing protein At5g65560 isoform X2	Dendrobium catenatum	1.43e-110	51.948	73.05	TIGR00756	PS51375	PF01535, PF13041		999	ND	OTHER (0.998371)
Cluster-46512.73315	AaPPR1281	OM157840	+	142	PLS	E2	3	26-S2-E1-E2-16	5P	XP_020273808.1	pentatricopeptide repeat-containing protein At3g49740	Asparagus officinalis	5.31e-77	83.459	90.23	TIGR00756		PF01535, PF12854		53.2	ND	OTHER (0.999206)
Cluster-46512.73365	AaPPR1282	OM157841	-	495	PLS	E2	13	45-L1-S1-P1-L1-S1-P1-L1-S1-P2-L2-S2-E1-E2-6	C	XP_029123819.1	pentatricopeptide repeat-containing protein At4g21065	Elaeis guineensis	0	70.894	83.78	TIGR00756	PS51375	PF01535, PF13041		999	none (0,80)	OTHER (0.841234)
Cluster-46512.73429	AaPPR1283	OM158008	+	1260	P	P	30	175-P-P-P-P-P-P-P-P-P-Pi-P-Pi-Pi-P-P-P-P-P-Pi-P-P-P-P-P-P-P-P-P-P-P-30	C	XP_008806037.1	pentatricopeptide repeat-containing protein At5g15280, mitochondrial	Phoenix dactylifera	0	57.167	75.04	TIGR00756	PS51375	PF01535, PF12854, PF13041, PF13812		465.9	mitochondrial (0,81)	mTP (0.860834)
Cluster-46512.73544	AaPPR1284	OM157842	+	165	PLS	E2	3	10-S2-E1-E2-55	C	XP_020685508.1	pentatricopeptide repeat-containing protein At3g51320 isoform X2	Dendrobium catenatum	5.9e-72	64.815	79.01					39.1	none (0,89)	OTHER (0.956696)
Cluster-46512.73596	AaPPR1285	OM157109	-	552	P	P	13	86-P-P-P-P-Pi-P-P-P-P-P-P-P-P-9	5P	XP_010930804.1	pentatricopeptide repeat-containing protein At1g12775, mitochondrial	Elaeis guineensis	0	55.758	72.73	TIGR00756	PS51375	PF01535, PF12854, PF13041		999	ND	OTHER (0.999844)
Cluster-46512.73775	AaPPR1286	OM157110	-	313	PLS	E2	5	P2-L2-S2-E1-E2-149	C	XP_002452263.2	pentatricopeptide repeat-containing protein At2g13600	Sorghum bicolor	5.45e-88	62.844	73.85	TIGR00756	PS51375	PF01535		86.3	none (0,98)	OTHER (0.926982)
Cluster-46512.73776	AaPPR1287	OM158009	-	217	PLS	E2	5	P2-L2-S2-E1-E2-53	C	XP_002452263.2	pentatricopeptide repeat-containing protein At2g13600	Sorghum bicolor	7.94e-90	64.904	76.44	TIGR00756	PS51375	PF01535		88.5	none (0,98)	OTHER (0.926982)
Cluster-46512.73779	AaPPR1288	OM157111	+	236	PLS	PLS	7	5-P1-L1-S1-SS-P1-L1-S1	3P	XP_010912584.1	pentatricopeptide repeat-containing protein At2g21090	Elaeis guineensis	3.65e-98	61.345	73.95	TIGR00756	PS51375	PF01535, PF12854, PF13041		999	none (0,88)	OTHER (0.773595)
Cluster-46512.74068	AaPPR1289	OM157112	+	660	PLS	E2	18	39-SS-SS-SS-SS-SS-SS-SS-SS-SS-SS-P1-L1-S1-P2-L2-S2-E1-E2-43	C	XP_020694346.1	pentatricopeptide repeat-containing protein At4g02750	Dendrobium catenatum	0	64.414	81.08	TIGR00756	PS51375	PF01535, PF13041		999	mitochondrial (0,86)	mTP (0.955749)
Cluster-46512.74313	AaPPR1290	OM157113	+	663	PLS	E1	21	L1-S1-SS-P1-L1-S1-SS-P1i-L1-S1-P1-L1-S1-SS-P1-L1-S1-P2-L2-S2-E1	I	XP_020676094.1	pentatricopeptide repeat-containing protein At3g24000, mitochondrial	Dendrobium catenatum	0	60.811	78.08	TIGR00756	PS51375	PF01535, PF12854, PF13041		999	ND	OTHER (0.599302)
Cluster-46512.74400	AaPPR1291	OM158010	+	118	PLS	PLS	4	L1-S1-P2-L2	3P	XP_019701648.1	pentatricopeptide repeat-containing protein At4g21065	Elaeis guineensis	1.96e-62	81.034	91.38	TIGR00756	PS51375	PF13041		45.6	none (0,95)	OTHER (0.986132)
Cluster-46512.74427	AaPPR1292	OM158011	+	646	PLS	DYW	15	36-P1-L1-S1-P1-L1-S1-P1-L1-S1-P2-L2-S2-E1-E2-DYW	C	NP_187494.1	Pentatricopeptide repeat (PPR) superfamily protein	Arabidopsis thaliana	0	55.016	73.82	TIGR00756	PS51375	PF01535, PF13041, PF14432		999	plastid (0,63)	mTP (0.490849)
Cluster-46512.74459	AaPPR1293	OM157843	-	607	PLS	DYW	14	31-L1-S1-P1-L1-S1-P1-L1-S1-P2-L2-S2-E1-E2-DYW	C	XP_029120905.1	pentatricopeptide repeat-containing protein At2g33760	Elaeis guineensis	0	72.175	85.16	TIGR00756	PS51375	PF01535, PF13041, PF14432		999	none (0,87)	OTHER (0.860477)
Cluster-46512.74525	AaPPR1294	OM157844	+	595	P	P	10	186-P-Pi-P-P-P-P-P-P-P-P-53	C	XP_020268047.1	pentatricopeptide repeat-containing protein At1g73400, mitochondrial	Asparagus officinalis	0	75.124	81.76	TIGR00756	PS51375	PF12854, PF13041		223.3	possibly mitochondrial (0,39)	mTP (0.726423)
Cluster-46512.74526	AaPPR1295	OM157845	+	595	P	P	10	186-P-Pi-P-P-P-P-P-P-P-P-53	C	XP_020268047.1	pentatricopeptide repeat-containing protein At1g73400, mitochondrial	Asparagus officinalis	0	75.124	81.76	TIGR00756	PS51375	PF12854, PF13041		223.3	possibly mitochondrial (0,39)	mTP (0.726423)
Cluster-46512.74620	AaPPR1296	OM157114	+	105	PLS	PLS	3	5-P1-L1-S1	3P	XP_020247400.1	pentatricopeptide repeat-containing protein DOT4, chloroplastic	Asparagus officinalis	3.31e-47	74	88	TIGR00756	PS51375	PF01535, PF13041		999	none (0,95)	OTHER (0.965429)
Cluster-46512.74709	AaPPR1297	OM157846	+	590	P	P	10	199-P-P-P-P-P-P-P-P-Pi-P-40	5P	XP_008805829.1	pentatricopeptide repeat-containing protein At3g04130, mitochondrial	Phoenix dactylifera	0	63.035	78.4	TIGR00756	PS51375	PF12854, PF13041		229.6	ND	OTHER (0.856418)
Cluster-46512.74711	AaPPR1298	OM157847	+	590	P	P	10	199-P-P-P-P-P-P-P-P-Pi-P-40	5P	XP_008805829.1	pentatricopeptide repeat-containing protein At3g04130, mitochondrial	Phoenix dactylifera	0	62.791	78.29	TIGR00756	PS51375	PF12854, PF13041		231.8	ND	OTHER (0.856418)
Cluster-46512.74712	AaPPR1299	OM157115	+	590	P	P	10	199-P-P-P-P-P-P-P-P-Pi-P-40	5P	XP_008805829.1	pentatricopeptide repeat-containing protein At3g04130, mitochondrial	Phoenix dactylifera	0	63.035	78.4	TIGR00756	PS51375	PF12854, PF13041		229.6	ND	OTHER (0.856418)
Cluster-46512.74713	AaPPR1300	OM157848	+	590	P	P	10	199-P-P-P-P-P-P-P-P-Pi-P-40	5P	XP_008805829.1	pentatricopeptide repeat-containing protein At3g04130, mitochondrial	Phoenix dactylifera	0	63.035	78.4	TIGR00756	PS51375	PF12854, PF13041		229.6	ND	OTHER (0.856418)
Cluster-46512.74714	AaPPR1301	OM157116	+	319	P	P	8	P-P-P-P-P-P-Pi-P-40	C	XP_008805829.1	pentatricopeptide repeat-containing protein At3g04130, mitochondrial	Phoenix dactylifera	3.57e-163	70.645	83.55	TIGR00756	PS51375	PF01535, PF12854, PF13041		216.1	none (0,99)	OTHER (0.999298)
Cluster-46512.74716	AaPPR1302	OM157117	+	590	P	P	10	199-P-P-P-P-P-P-P-P-Pi-P-40	5P	XP_008805829.1	pentatricopeptide repeat-containing protein At3g04130, mitochondrial	Phoenix dactylifera	0	62.791	78.29	TIGR00756	PS51375	PF12854, PF13041		231.8	ND	OTHER (0.856418)
Cluster-46512.74748	AaPPR1303	OM157849	+	306	P	P	8	5-P-P-P-P-P-P-P-P-14	C	XP_020272636.1	pentatricopeptide repeat-containing protein At5g46100	Asparagus officinalis	0	81.848	90.43	TIGR00756	PS51375	PF01535, PF12854, PF13041		999	none (0,98)	OTHER (0.99983)
Cluster-46512.74861	AaPPR1304	OM158012	-	424	PLS	E2	11	2-P1-L1-S1-P1-L1-S1-P2-L2-S2-E1-E2-50	5P	XP_010931785.2	pentatricopeptide repeat-containing protein At4g21065	Elaeis guineensis	0	62.322	75.59	TIGR00756	PS51375	PF01535, PF13041		152.1	ND	OTHER (0.990024)
Cluster-46512.74910	AaPPR1305	OM158013	-	205	PLS	E2	4	L2-S2-E1-E2-72	C	XP_019704030.1	pentatricopeptide repeat-containing protein At1g71490	Elaeis guineensis	2.95e-89	69.11	82.2	TIGR00756		PF01535		58.8	none (0,85)	OTHER (0.936877)
Cluster-46512.74935	AaPPR1306	OM158014	-	590	PLS	DYW	14	13-L1-S1-P1-L1-S1-P1-L1-S1-P2-L2-S2-E1-E2-DYW	3P	XP_010917048.1	pentatricopeptide repeat-containing protein At2g02980, chloroplastic	Elaeis guineensis	0	71.24	82.98	TIGR00756	PS51375	PF01535, PF13041, PF14432		242.9	none (0,81)	OTHER (0.817141)
Cluster-46512.75227	AaPPR1307	OM157850	+	553	PLS	E+	15	P1-L1-S1-P1-L1-S1-P1-L1-S1-P2-L2-S2-E1-E2-E+	3P	XP_020598234.1	pentatricopeptide repeat-containing protein At2g03880, mitochondrial	Phalaenopsis equestris	0	60.182	76	TIGR00756	PS51375, PS51257	PF01535, PF12854, PF13041, PF14432		253.5	possibly mitochondrial (0,24)	OTHER (0.908074)
Cluster-46512.75459	AaPPR1308	OM157118	-	525	PLS	E2	16	9-L1-S1-P1-L1-S1-P1-L1-S1-P1-L1-S1-P2-L2-S2-E1-E2	I	XP_026660588.2	pentatricopeptide repeat-containing protein At4g30700	Phoenix dactylifera	0	70.019	82.35	TIGR00756	PS51375	PF01535, PF13041		999	ND	OTHER (0.569895)
Cluster-46512.75580	AaPPR1309	OM157851	+	405	P	P	9	42-P-P-P-P-P-P-P-Pi-P-46	C	XP_008781129.2	pentatricopeptide repeat-containing protein At4g01990, mitochondrial isoform X2	Phoenix dactylifera	7.5e-154	59.269	77.02	TIGR00756	PS51375	PF01535, PF13041		115.8	none (0,99)	OTHER (0.99627)
Cluster-46512.75581	AaPPR1310	OM157323	+	501	P	P	11	70-P-Pi-P-P-P-P-P-P-P-Pi-P-46	C	XP_008781129.2	pentatricopeptide repeat-containing protein At4g01990, mitochondrial isoform X2	Phoenix dactylifera	0	55.876	72.99	TIGR00756	PS51375	PF01535, PF13041		124	possibly mitochondrial (0,29)	mTP (0.67767)
Cluster-46512.75595	AaPPR1311	OM157119	-	540	PLS	E+	12	96-P1-L1-S1-P1-L1-S1-P2-L2-S2-E1-E2-E+	3P	XP_010922338.1	pentatricopeptide repeat-containing protein At4g21065	Elaeis guineensis	0	66.362	79.34	TIGR00756	PS51375	PF01535, PF13041, PF14432		999	none (0,90)	OTHER (0.999737)
Cluster-46512.75831	AaPPR1312	OM157120	-	574	P	P	11	157-P-P-P-P-P-P-P-P-P-P-P-35	5P	XP_010906478.2	pentatricopeptide repeat-containing protein At5g18950	Elaeis guineensis	0	53.873	67.13	TIGR00756	PS51375	PF01535, PF12854, PF13041		999	ND	OTHER (0.543191)
Cluster-46512.75865	AaPPR1313	OM157121	-	525	PLS	E2	13	35-S1-P1i-L1-S1-SS-P1-L1-S1-P2-L2-S2-E1-E2-56	C	XP_020677890.1	pentatricopeptide repeat-containing protein At2g22410, mitochondrial	Dendrobium catenatum	0	62.062	78.99	TIGR00756	PS51375	PF01535, PF13041		999	none (0,81)	mTP (0.534257)
Cluster-46512.75866	AaPPR1314	OM157324	-	525	PLS	E2	13	35-S1-P1i-L1-S1-SS-P1-L1-S1-P2-L2-S2-E1-E2-56	C	XP_020677890.1	pentatricopeptide repeat-containing protein At2g22410, mitochondrial	Dendrobium catenatum	0	62.062	78.99	TIGR00756	PS51375	PF01535, PF13041		999	none (0,81)	mTP (0.534257)
Cluster-46512.76001	AaPPR1315	OM157325	-	521	P	P	10	107-P-P-Pi-P-P-P-P-Pi-P-P-68	5P	XP_029120557.1	pentatricopeptide repeat-containing protein At5g15010, mitochondrial	Elaeis guineensis	0	64.353	78.05	TIGR00756	PS51375	PF01535, PF12854, PF13041		999	ND	OTHER (0.999582)
Cluster-46512.76157	AaPPR1316	OM158015	+	133	PLS	PLS	5	L1-S1-P2-L2-S2	3P	XP_020570971.1	pentatricopeptide repeat-containing protein At3g49170, chloroplastic	Phalaenopsis equestris	3.47e-67	75.188	87.22	TIGR00756	PS51375	PF13041		999	none (0,99)	OTHER (0.995694)
Cluster-46512.76452	AaPPR1317	OM158016	-	541	P	P	7	12-P-P-P-P-P-P-141-P-139	C	XP_039127710.1	pentatricopeptide repeat-containing protein At1g79490, mitochondrial	Dioscorea cayenensis subsp. rotundata	0	83.582	93.1	TIGR00756	PS51375, PS50828	PF01535, PF13041, PF13812	SM00463	223.7	none (0,95)	OTHER (0.999837)
Cluster-46512.76475	AaPPR1318	OM157852	+	498	P	P	12	P-P-P-P-P-P-P-P-P-Pi-P-P-68	C	XP_010909614.2	pentatricopeptide repeat-containing protein At1g02060, chloroplastic	Elaeis guineensis	0	61.752	78.21	TIGR00756	PS51375	PF01535, PF12854, PF13041		211.7	none (0,99)	OTHER (0.999321)
Cluster-46512.76476	AaPPR1319	OM157853	+	498	P	P	12	P-P-P-P-P-P-P-P-P-Pi-P-P-68	C	XP_010909614.2	pentatricopeptide repeat-containing protein At1g02060, chloroplastic	Elaeis guineensis	0	61.752	78.21	TIGR00756	PS51375	PF01535, PF12854, PF13041		211.7	none (0,99)	OTHER (0.999321)
Cluster-46512.76591	AaPPR1320	OM157122	+	152	PLS	E2	4	12-L2-S2-E1-E2-4	I	XP_020241415.1	pentatricopeptide repeat-containing protein At4g37170	Asparagus officinalis	4.46e-80	75.658	84.21			PF01535		71.4	ND	OTHER (0.99199)
Cluster-46512.76608	AaPPR1321	OM158017	-	239	P	P	7	P-P-P-P-P-P-P-3	5P	XP_020274365.1	pentatricopeptide repeat-containing protein At5g16640, mitochondrial	Asparagus officinalis	4.05e-137	84.388	92.41	TIGR00756	PS51375	PF01535, PF12854, PF13041		139.5	ND	OTHER (0.999751)
Cluster-46512.76714	AaPPR1322	OM158018	-	890	PLS	E+	24	45-L1-S1-SS-P1-L1-S1-P1-L1-S1-P1-L1-S1-P1-L1-S1-P1-L1-S1-P2-L2-S2-E1-E2-E+	5P	XP_020259326.1	pentatricopeptide repeat-containing protein At3g02330	Asparagus officinalis	0	73.678	84.48	TIGR00756	PS51375	PF01535, PF13041, PF14432		999	ND	OTHER (0.723141)
Cluster-46512.76715	AaPPR1323	OM157854	-	923	PLS	E+	24	78-L1-S1-SS-P1-L1-S1-P1-L1-S1-P1-L1-S1-P1-L1-S1-P1-L1-S1-P2-L2-S2-E1-E2-E+	5P	XP_020259326.1	pentatricopeptide repeat-containing protein At3g02330	Asparagus officinalis	0	73.791	84.59	TIGR00756	PS51375	PF01535, PF13041, PF14432		999	ND	OTHER (0.571622)
Cluster-46512.76716	AaPPR1324	OM157326	-	890	PLS	E+	24	45-L1-S1-SS-P1-L1-S1-P1-L1-S1-P1-L1-S1-P1-L1-S1-P1-L1-S1-P2-L2-S2-E1-E2-E+	5P	XP_020259326.1	pentatricopeptide repeat-containing protein At3g02330	Asparagus officinalis	0	73.678	84.48	TIGR00756	PS51375	PF01535, PF13041, PF14432		999	ND	OTHER (0.723141)
Cluster-46512.76868	AaPPR1325	OM157855	+	476	PLS	DYW	11	L1-S1-P1-L1-S1-P2-L2i-S2i-E1-E2-DYW	5P	XP_008787234.2	pentatricopeptide repeat-containing protein OGR1, mitochondrial	Phoenix dactylifera	0	68.908	81.3	TIGR00756	PS51375	PF01535, PF13041, PF14432		139.5	ND	mTP (0.9892)
Cluster-46512.77024	AaPPR1326	OM157856	-	235	PLS	E2	4	60-L2-S2-E1-E2-33	C	XP_020244068.1	pentatricopeptide repeat-containing protein At1g15510, chloroplastic isoform X2	Asparagus officinalis	1.74e-84	73.446	82.49			PF01535		58.9	ER (0,99)	OTHER (0.54716)
Cluster-46512.77106	AaPPR1327	OM157857	+	434	P	P	9	105-P-P-P-P-P-P-P-P-P-14	3P	XP_010939346.1	pentatricopeptide repeat-containing protein At3g49730	Elaeis guineensis	1.2e-176	57.823	75.74	TIGR00756	PS51375	PF01535, PF12854, PF13041		999	possibly mitochondrial (0,28)	OTHER (0.500872)
Cluster-46512.77183	AaPPR1328	OM157123	+	456	PLS	PLS	10	128-S1-P1-L1-S1-P1-L1-S1-P1-L1-S1	3P	XP_020244067.1	pentatricopeptide repeat-containing protein At1g15510, chloroplastic isoform X1	Asparagus officinalis	0	74.836	83.59	TIGR00756	PS51375	PF01535, PF13041		999	none (0,76)	cTP (0.616449)
Cluster-46512.77186	AaPPR1329	OM157124	+	562	PLS	E2	13	45-S1-P1-L1-S1-SS-P1-L1-S1-P2-L2i-S2-E1-E2-76	C	XP_020260426.1	pentatricopeptide repeat-containing protein At2g20540	Asparagus officinalis	0	77.654	87.15	TIGR00756	PS51375	PF01535, PF13041		242.3	none (0,98)	OTHER (0.963405)
Cluster-46512.77348	AaPPR1330	OM157125	+	271	P	P	8	P-P-P-P-P-P-P-P	5P	XP_008792986.1	pentatricopeptide repeat-containing protein At5g18390, mitochondrial	Phoenix dactylifera	2.57e-160	79.554	88.48	TIGR00756	PS51375	PF01535, PF12854, PF13041		201.1	ND	mTP (0.921702)
Cluster-46512.77372	AaPPR1331	OM157126	-	165	P	P	4	P-P-P-P-10	C	XP_020258345.1	pentatricopeptide repeat-containing protein At5g42310, mitochondrial, partial	Asparagus officinalis	4.68e-93	67.943	70.81	TIGR00756	PS51375	PF01535, PF13041, PF13812		999	none (0,99)	OTHER (0.999461)
Cluster-46512.77762	AaPPR1332	OM158019	+	330	P	P	9	P-P-P-P-P-P-P-P-P-26	I	XP_020269615.1	pentatricopeptide repeat-containing protein At4g20090 isoform X1	Asparagus officinalis	0	83.282	92.26	TIGR00756	PS51375	PF01535, PF12854, PF13041		999	ND	OTHER (0.998488)
Cluster-46512.77920	AaPPR1333	OM157127	+	443	PLS	E2	11	54-P1-L1-S1-P1-L1-S1-P2-L2-S2-E1-E2-10	5P	XP_010909361.2	pentatricopeptide repeat-containing protein At3g18970	Elaeis guineensis	1.08e-165	53.349	71.13	TIGR00756	PS51375	PF01535, PF13041		210.4	ND	OTHER (0.937635)
Cluster-46512.77945	AaPPR1334	OM157128	-	397	P	P	7	113-P-P-P-Pi-P-P-P-22	5P	XP_010942078.1	pentatricopeptide repeat-containing protein At3g25210, mitochondrial	Elaeis guineensis	1.44e-180	66.497	77.92	TIGR00756	PS51375	PF01535, PF12854, PF13041		149.5	ND	mTP (0.717805)
Cluster-46512.77946	AaPPR1335	OM158020	-	334	P	P	7	50-P-P-P-Pi-P-P-P-22	C	XP_010942078.1	pentatricopeptide repeat-containing protein At3g25210, mitochondrial	Elaeis guineensis	1.46e-173	73.193	84.04	TIGR00756	PS51375	PF01535, PF13041		153.7	none (0,96)	OTHER (0.999066)
Cluster-46512.77947	AaPPR1336	OM157129	-	334	P	P	7	50-P-P-P-Pi-P-P-P-22	C	XP_010942078.1	pentatricopeptide repeat-containing protein At3g25210, mitochondrial	Elaeis guineensis	1.46e-173	73.193	84.04	TIGR00756	PS51375	PF01535, PF13041		153.7	none (0,96)	OTHER (0.999066)
Cluster-46512.77951	AaPPR1337	OM157327	-	724	PLS	E2	18	53-P1-L1-S1-SS-P1-L1-S1-P1-L1-S1-P1-L1-S1-P2-L2-S2-E1-E2-52	5P	XP_028553055.1	pentatricopeptide repeat-containing protein At4g21065	Dendrobium catenatum	0	61.31	78.12	TIGR00756	PS51375	PF01535, PF13041		293.1	ND	cTP (0.510956)
Cluster-46512.78020	AaPPR1338	OM157130	-	621	P	P	9	277-P-P-P-Pi-P-P-P-P-P-27	5P	XP_020248659.1	pentatricopeptide repeat-containing protein At3g02650, mitochondrial	Asparagus officinalis	0	71.941	80.59	TIGR00756	PS51375	PF01535, PF13041		199.1	ND	mTP (0.725301)
Cluster-46512.78022	AaPPR1339	OM157858	-	621	P	P	9	277-P-P-P-Pi-P-P-P-P-P-27	5P	XP_020248659.1	pentatricopeptide repeat-containing protein At3g02650, mitochondrial	Asparagus officinalis	0	71.941	80.59	TIGR00756	PS51375	PF01535, PF13041		199.1	ND	mTP (0.725301)
Cluster-46512.78027	AaPPR1340	OM157131	-	749	PLS	E2	22	2-L1-S1i-P1-L1-S1-P1-L1-S1-P1-L1-S1-P1-L1-S1-P1-L1-S1-P2-L2-S2-E1-E2-5	C	XP_029117918.1	pentatricopeptide repeat-containing protein At2g13600	Elaeis guineensis	0	62.892	78.17	TIGR00756	PS51375	PF01535, PF13041		340.2	none (0,95)	OTHER (0.6761)
Cluster-46512.78028	AaPPR1341	OM157328	+	110	PLS	E2	3	S2-E1-E2-18	5P	XP_029117918.1	pentatricopeptide repeat-containing protein At2g13600	Elaeis guineensis	7.14e-48	74.757	82.52			PF01535		24.4	ND	OTHER (0.99688)
Cluster-46512.78089	AaPPR1342	OM158021	-	778	P	P	10	246-P-Pi-P-127-P-P-P-Pi-P-P-P-45	C	XP_038974130.1	pentatricopeptide repeat-containing protein At1g03100, mitochondrial	Phoenix dactylifera	0	72.542	83.14	TIGR00756	PS51375	PF01535, PF13041, PF13812		165.8	ER (0,57)	SP (0.521171)
Cluster-46512.78090	AaPPR1343	OM157329	-	778	P	P	10	246-P-Pi-P-127-P-P-P-Pi-P-P-P-45	C	XP_038974130.1	pentatricopeptide repeat-containing protein At1g03100, mitochondrial	Phoenix dactylifera	0	72.542	83.14	TIGR00756	PS51375	PF01535, PF13041, PF13812		165.8	ER (0,57)	SP (0.521171)
Cluster-46512.78216	AaPPR1344	OM157330	+	606	P	P	10	211-P-Pi-P-44-P-P-P-Pi-P-P-P	5P	XP_010936488.1	pentatricopeptide repeat-containing protein At1g69290	Elaeis guineensis	0	66.722	81.44	TIGR00756	PS51375	PF13041, PF13812		163.8	ND	OTHER (0.849175)
Cluster-46512.78512	AaPPR1345	OM157331	+	150	PLS	E+	3	E1-E2-E+	5P	XP_020676094.1	pentatricopeptide repeat-containing protein At3g24000, mitochondrial	Dendrobium catenatum	3.32e-53	60.432	76.26					17.5	ND	OTHER (0.99601)
Cluster-46512.78636	AaPPR1346	OM157132	-	626	PLS	DYW	16	S1-P1-L1-S1-P1-L1-S1-P1-L1-S1-P2-L2-S2-E1-E2-DYW	5P	XP_030496504.1	pentatricopeptide repeat-containing protein DOT4, chloroplastic	Cannabis sativa	0	54.633	69.97	TIGR00756	PS51375	PF01535, PF13041, PF14432		161.7	ND	OTHER (0.969618)
Cluster-46512.78648	AaPPR1347	OM157332	+	885	PLS	E+	23	34-L1-S1-P1-L1-S1-P1-L1-S1-P1-L1-S1-P1-L1-S1i-P1-L1-S1-P2-L2-S2-E1-E2-E+	3P	XP_020689186.1	pentatricopeptide repeat-containing protein At5g04780, mitochondrial	Dendrobium catenatum	0	64.994	80.29	TIGR00756	PS51375	PF01535, PF13041, PF14432		999	possibly plastid (0,29)	mTP (0.4762)
Cluster-46512.78676	AaPPR1348	OM157859	+	297	P	P	8	5-P-P-P-P-P-P-P-P-5	C	XP_020272636.1	pentatricopeptide repeat-containing protein At5g46100	Asparagus officinalis	0	85.811	93.24	TIGR00756	PS51375	PF12854, PF13041, PF13812		999	none (0,98)	OTHER (0.999873)
Cluster-46512.78677	AaPPR1349	OM157860	+	306	P	P	8	5-P-P-P-P-P-P-P-P-14	C	XP_020272636.1	pentatricopeptide repeat-containing protein At5g46100	Asparagus officinalis	0	81.848	90.43	TIGR00756	PS51375	PF01535, PF12854, PF13041		999	none (0,98)	OTHER (0.99983)
Cluster-46512.79062	AaPPR1350	OM158022	-	657	P	P	16	64-P-P-P-Pi-P-P-P-P-P-P-P-P-P-P-P-P-35	5P	XP_010937580.1	pentatricopeptide repeat-containing protein At5g64320, mitochondrial	Elaeis guineensis	6.74e-177	50.716	70.55	TIGR00756	PS51375	PF01535, PF12854, PF13041		999	ND	OTHER (0.99615)
Cluster-46512.79134	AaPPR1351	OM158023	-	92	PLS	PLS	3	P2-L2-S2	3P	XP_010922911.1	pentatricopeptide repeat-containing protein At2g02980, chloroplastic	Elaeis guineensis	2.12e-49	82.609	91.3	TIGR00756	PS51375	PF01535, PF13041		41.2	none (0,94)	OTHER (0.721404)
Cluster-46512.79253	AaPPR1352	OM157861	+	368	P	P	5	35-P-P-P-P-P-157	C	XP_020276341.1	pentatricopeptide repeat-containing protein At2g17033	Asparagus officinalis	0	73.699	84.1	TIGR00756	PS51375, PS50828	PF01535	SM00463	79.6	none (0,95)	OTHER (0.999355)
Cluster-46512.79352	AaPPR1353	OM157862	-	499	PLS	E2	13	44-L1-S1-P1-L1-S1-P1-L1-S1-P2-L2-S2-E1-E2-16	3P	XP_020253236.1	pentatricopeptide repeat-containing protein At5g04780	Asparagus officinalis	0	74.549	85.37	TIGR00756	PS51375	PF01535, PF12854, PF13041		222	none (0,83)	OTHER (0.890045)
Cluster-46512.79523	AaPPR1354	OM157863	-	125	PLS	E2	4	L2-S2-E1-E2-6	5P	XP_010941187.1	pentatricopeptide repeat-containing protein At3g12770	Elaeis guineensis	3.49e-51	68.966	81.9					12.6	ND	OTHER (0.999713)
Cluster-46512.79524	AaPPR1355	OM157864	+	374	PLS	PLS	11	L1-S1-P1-L1-S1-P1-L1-S1-P1-L1-S1-5	C	XP_008811403.2	pentatricopeptide repeat-containing protein At3g12770	Phoenix dactylifera	6.45e-162	62.568	77.32	TIGR00756	PS51375	PF01535, PF13041		999	plastid (0,64)	OTHER (0.720396)
Cluster-46512.79622	AaPPR1356	OM157133	-	384	PLS	E1	11	24-S1-P1-L1-S1-P1-L1-S1-P2-L2-S2-E1	5P	XP_010920291.1	pentatricopeptide repeat-containing protein At4g33170	Elaeis guineensis	5.76e-137	60.465	72.87	TIGR00756	PS51375	PF01535, PF13041		999	ND	OTHER (0.781223)
Cluster-46512.79693	AaPPR1357	OM157134	-	369	P	P	5	165-P-Pi-P-P-P-32	C	XP_020268282.1	pentatricopeptide repeat-containing protein At4g38150	Asparagus officinalis	5.29e-179	69.231	77.98	TIGR00756	PS51375	PF01535, PF13041		999	possibly mitochondrial (0,27)	OTHER (0.907249)
Cluster-46512.79946	AaPPR1358	OM158024	+	271	P	P	8	P-P-P-P-P-P-P-P	5P	XP_008792986.1	pentatricopeptide repeat-containing protein At5g18390, mitochondrial	Phoenix dactylifera	2.57e-160	79.554	88.48	TIGR00756	PS51375	PF01535, PF12854, PF13041		201.1	ND	mTP (0.921702)
Cluster-46512.79963	AaPPR1359	OM157333	-	595	PLS	E2	18	SS-P1-L1-S1-P1-L1-S1-P1-L1-S1-P1-L1-S1-P2-L2-S2-E1-E2	I	XP_008793555.2	pentatricopeptide repeat-containing protein At4g21300	Phoenix dactylifera	0	70.252	84.54	TIGR00756	PS51375	PF01535, PF13041		999	ND	OTHER (0.999447)
Cluster-46512.80043	AaPPR1360	OM158025	+	313	P	P	6	58-P-P-P-P-P-P-41	5P	XP_020273533.1	pentatricopeptide repeat-containing protein At5g66631	Asparagus officinalis	0	83.278	93.31	TIGR00756	PS51375	PF01535, PF13812		120.4	ND	OTHER (0.995194)
Cluster-46512.80077	AaPPR1361	OM157865	+	196	PLS	PLS	3	85-L1-S1-P1-9	3P	XP_020247400.1	pentatricopeptide repeat-containing protein DOT4, chloroplastic	Asparagus officinalis	6.17e-74	67.816	78.74	TIGR00756	PS51375	PF01535, PF13041		69.9	plastid (0,58)	cTP (0.955499)
Cluster-46512.80122	AaPPR1362	OM157866	-	880	PLS	DYW	23	2-L1-S1i-P1-L1-S1-P1-L1-S1-P1-L1-S1-P1-L1-S1-P1-L1-S1-P2-L2-S2-E1-E2-DYW	C	XP_029117918.1	pentatricopeptide repeat-containing protein At2g13600	Elaeis guineensis	0	61.899	77.24	TIGR00756	PS51375	PF01535, PF13041, PF14432		348	none (0,95)	OTHER (0.6761)
Cluster-46512.80214	AaPPR1363	OM157867	+	606	P	P	10	211-P-Pi-P-44-P-P-P-Pi-P-P-P	5P	XP_010936488.1	pentatricopeptide repeat-containing protein At1g69290	Elaeis guineensis	0	66.722	81.44	TIGR00756	PS51375	PF13041, PF13812		163.8	ND	OTHER (0.849175)
Cluster-46512.80441	AaPPR1364	OM157868	-	287	PLS	PLS	9	L1-S1-P1-L1-S1-P1-L1-S1-P1	I	XP_010931403.3	pentatricopeptide repeat-containing protein At3g14730	Elaeis guineensis	9.57e-113	57.143	73.52	TIGR00756	PS51375	PF01535, PF13041		132.4	ND	OTHER (0.487729)
Cluster-46512.80482	AaPPR1365	OM157869	-	301	PLS	DYW	6	L2-P1i-S2-E1-E2-DYW	C	XP_020104147.1	pentatricopeptide repeat-containing protein At1g25360	Ananas comosus	4.6e-179	77.741	90.03	TIGR00756	PS51375	PF13812, PF14432		93.7	none (0,99)	OTHER (0.998784)
Cluster-46512.80483	AaPPR1366	OM158026	-	301	PLS	DYW	6	L2-P1i-S2-E1-E2-DYW	C	XP_020104147.1	pentatricopeptide repeat-containing protein At1g25360	Ananas comosus	4.6e-179	77.741	90.03	TIGR00756	PS51375	PF13812, PF14432		93.7	none (0,99)	OTHER (0.998784)
Cluster-46512.80485	AaPPR1367	OM158027	-	312	P	P	8	P-P-P-P-P-P-P-P-21	C	XP_010917211.1	pentatricopeptide repeat-containing protein At2g06000	Elaeis guineensis	1.08e-135	61.859	78.85	TIGR00756	PS51375	PF12854, PF13041		999	none (0,98)	OTHER (0.999917)
Cluster-46512.80487	AaPPR1368	OM157870	-	604	PLS	E2	15	88-SS-P1-L1-S1-P1-L1-S1-P1-L1-S1-P2-L2-S2-E1-E2-7	C	XP_020251405.1	pentatricopeptide repeat-containing protein At4g31070, mitochondrial	Asparagus officinalis	0	69.795	82.59	TIGR00756	PS51375, PS51450	PF01535, PF13041		283.4	possibly plastid (0,43)	OTHER (0.968559)
Cluster-46512.80500	AaPPR1369	OM158028	-	386	P	P	9	50-P-P-P-P-P-P-P-P-P-20	5P	XP_020100255.1	pentatricopeptide repeat-containing protein At2g36240, partial	Ananas comosus	8.41e-153	57.474	71.13	TIGR00756	PS51375	PF01535, PF13041, PF13812		261.8	ND	cTP (0.359532)
Cluster-46512.80718	AaPPR1370	OM157871	-	688	PLS	DYW	17	8-L1-S1i-P1-L1-S1-P1-L1-S1-P1-L1-S1-P2-L2-S2-E1-E2-DYW	C	XP_010933892.1	pentatricopeptide repeat-containing protein At1g08070, chloroplastic	Elaeis guineensis	0	71.053	84.21	TIGR00756	PS51375	PF01535, PF13041, PF14432		301	none (0,73)	OTHER (0.92162)
Cluster-46512.80745	AaPPR1371	OM157135	+	338	P	P	8	18-P-P-P-P-P-P-P-P-24	5P	XP_020693631.1	pentatricopeptide repeat-containing protein At5g65560 isoform X2	Dendrobium catenatum	2.86e-111	50.926	71.6	TIGR00756	PS51375	PF01535, PF13041		999	ND	OTHER (0.999717)
Cluster-46512.80771	AaPPR1372	OM157136	+	575	PLS	E2	15	55-P1-L1-S1-SS-SS-SS-SS-P1-L1-S1-P2-L2i-S2-E1-E2-20	5P	XP_020261076.1	pentatricopeptide repeat-containing protein At3g21470	Asparagus officinalis	0	76.33	85.69	TIGR00756	PS51375	PF01535, PF13041		999	ND	OTHER (0.593014)
Cluster-46512.80983	AaPPR1373	OM157872	+	236	PLS	E2	4	18-L2-S2-E1-E2-83	C	XP_010922911.1	pentatricopeptide repeat-containing protein At2g02980, chloroplastic	Elaeis guineensis	3.98e-96	74.863	87.98	TIGR00756	PS51375, PS51257	PF01535		76.2	none (0,85)	OTHER (0.630559)
Cluster-46512.81179	AaPPR1374	OM158029	-	541	P	P	7	12-P-P-P-P-P-P-141-P-139	C	XP_039127710.1	pentatricopeptide repeat-containing protein At1g79490, mitochondrial	Dioscorea cayenensis subsp. rotundata	0	82.276	91.6	TIGR00756	PS51375, PS50828	PF01535, PF13041, PF13812	SM00463	213.6	none (0,95)	OTHER (0.999795)
Cluster-46512.81276	AaPPR1375	OM157873	-	615	P	P	16	P-P-Pi-P-P-P-P-P-P-P-P-P-P-P-Pi-P-41	C	XP_010941474.1	pentatricopeptide repeat-containing protein At3g53700, chloroplastic isoform X1	Elaeis guineensis	0	53.746	71.66	TIGR00756	PS51375	PF01535, PF13041		368.3	none (0,97)	OTHER (0.999924)
Cluster-46512.81277	AaPPR1376	OM157874	-	615	P	P	16	P-P-Pi-P-P-P-P-P-P-P-P-P-P-P-Pi-P-41	C	XP_010941474.1	pentatricopeptide repeat-containing protein At3g53700, chloroplastic isoform X1	Elaeis guineensis	0	53.746	71.66	TIGR00756	PS51375	PF01535, PF13041		368.3	none (0,97)	OTHER (0.999924)
Cluster-46512.81279	AaPPR1377	OM157875	-	803	P	P	19	88-P-P-P-Pi-P-P-P-P-P-P-P-P-Pi-P-P-P-P-P-P-45	5P	XP_020265865.1	pentatricopeptide repeat-containing protein At2g18940, chloroplastic	Asparagus officinalis	0	77.793	86.97	TIGR00756	PS51375	PF01535, PF12854, PF13041, PF13812		999	ND	OTHER (0.995853)
Cluster-46512.81497	AaPPR1378	OM157876	+	498	P	P	12	P-P-P-P-P-P-P-P-P-Pi-P-P-68	C	XP_010909614.2	pentatricopeptide repeat-containing protein At1g02060, chloroplastic	Elaeis guineensis	0	61.752	78.21	TIGR00756	PS51375	PF01535, PF12854, PF13041		211.7	none (0,99)	OTHER (0.999321)
Cluster-46512.81504	AaPPR1379	OM157877	+	509	P	P	12	P-P-P-P-P-P-P-P-P-Pi-P-P-68	5P	XP_010909614.2	pentatricopeptide repeat-containing protein At1g02060, chloroplastic	Elaeis guineensis	0	62.737	79.79	TIGR00756	PS51375	PF01535, PF12854, PF13041		999	ND	OTHER (0.930469)
Cluster-46512.81505	AaPPR1380	OM157878	+	498	P	P	12	P-P-P-P-P-P-P-P-P-Pi-P-P-68	C	XP_010909614.2	pentatricopeptide repeat-containing protein At1g02060, chloroplastic	Elaeis guineensis	0	61.752	78.21	TIGR00756	PS51375	PF01535, PF12854, PF13041		211.7	none (0,99)	OTHER (0.999321)
Cluster-46512.81593	AaPPR1381	OM157879	-	478	P	P	12	18-P-P-P-P-P-P-P-P-P-P-P-P-40	C	XP_010909108.1	pentatricopeptide repeat-containing protein At5g04810, chloroplastic isoform X2	Elaeis guineensis	0	83.404	92.55	TIGR00756	PS51375	PF01535, PF12854, PF13041, PF17177		999	possibly mitochondrial (0,37)	OTHER (0.961791)
Cluster-46512.81644	AaPPR1382	OM158030	-	662	P	P	15	102-P-P-P-P-P-P-P-P-P-P-P-P-P-P-P-19	C	XP_008804322.2	pentatricopeptide repeat-containing protein At1g11710, mitochondrial	Phoenix dactylifera	0	66.91	82.27	TIGR00756	PS51375	PF01535, PF12854, PF13041		999	possibly mitochondrial (0,22)	OTHER (0.803023)
Cluster-46512.81688	AaPPR1383	OM157334	+	688	P	P	17	41-P-P-P-P-P-P-P-P-P-P-P-P-P-P-P-Pi-P-49	5P	XP_039125315.1	pentatricopeptide repeat-containing protein At1g74850, chloroplastic	Dioscorea cayenensis subsp. rotundata	0	80.854	91.16	TIGR00756	PS51375	PF01535, PF13041, PF13812		461.9	ND	OTHER (0.999362)
Cluster-46512.81903	AaPPR1384	OM157137	-	102	P	P	3	18-P-P-P	I	XP_020687063.2	pentatricopeptide repeat-containing protein At1g07740, mitochondrial	Dendrobium catenatum	1.49e-25	59.494	77.22	TIGR00756	PS51375	PF13041		58.4	ND	OTHER (0.996936)
Cluster-46512.81904	AaPPR1385	OM158031	-	335	P	P	6	113-P-P-P-P-P-P-15	5P	XP_010921878.1	pentatricopeptide repeat-containing protein At1g07740, mitochondrial	Elaeis guineensis	5.8e-111	66.525	77.97	TIGR00756	PS51375	PF01535, PF13041		167.5	ND	OTHER (0.998206)
Cluster-46512.81921	AaPPR1386	OM158032	-	92	P	P	3	P-P-P	I	XP_020273559.1	pentatricopeptide repeat-containing protein At5g57250, mitochondrial	Asparagus officinalis	3.4e-41	76.344	83.87	TIGR00756	PS51375	PF01535, PF13041		22.4	ND	OTHER (0.998)
Cluster-46512.81948	AaPPR1387	OM157880	+	448	PLS	E2	13	9-L1-S1-SS-SS-SS-P1-L1-S1-P2-L2i-S2-E1-E2-7	C	XP_015616588.1	pentatricopeptide repeat-containing protein At3g29230	Oryza sativa Japonica Group	0	60.909	75.91	TIGR00756	PS51375	PF01535, PF12854, PF13041		999	possibly ER (0,47)	OTHER (0.696269)
Cluster-46512.81984	AaPPR1388	OM157335	-	136	PLS	PLS	4	P1-L1-S1-P1-4	I	XP_008805381.2	pentatricopeptide repeat-containing protein At5g03800	Phoenix dactylifera	5.65e-59	65.441	81.62	TIGR00756	PS51375	PF01535, PF13041		52.6	ND	OTHER (0.992307)
Cluster-46512.82210	AaPPR1389	OM157881	+	142	PLS	E2	3	26-S2-E1-E2-16	5P	XP_020273808.1	pentatricopeptide repeat-containing protein At3g49740	Asparagus officinalis	5.31e-77	83.459	90.23	TIGR00756		PF01535, PF12854		53.2	ND	OTHER (0.999206)
Cluster-46512.82509	AaPPR1390	OM157882	+	229	P	P	6	P-P-P-P-P-P-27	5P	XP_028551108.1	pentatricopeptide repeat-containing protein At4g36680, mitochondrial isoform X6	Dendrobium catenatum	2.58e-87	55.963	75.23	TIGR00756	PS51375	PF01535, PF13041		140.6	ND	OTHER (0.994163)
Cluster-46512.82601	AaPPR1391	OM157883	-	444	P	P	11	P-P-P-P-P-P-P-P-P-P-P-40	C	XP_010909108.1	pentatricopeptide repeat-containing protein At5g04810, chloroplastic isoform X2	Elaeis guineensis	0	84.354	92.74	TIGR00756	PS51375	PF01535, PF12854, PF13041, PF17177		999	none (0,99)	OTHER (0.999923)
Cluster-46512.82636	AaPPR1392	OM157884	+	827	PLS	DYW	21	9-L1-S1-SS-SS-P1-L1-S1-SS-SS-P1-L1-S1-P1-L1-S1-P2-L2-S2-E1-E2-DYW	C	XP_008644785.1	pentatricopeptide repeat-containing protein At5g04780, mitochondrial	Zea mays	0	52.913	71.34	TIGR00756	PS51375	PF01535, PF12854, PF13041, PF13812, PF14432		999	none (0,98)	OTHER (0.999365)
Cluster-46512.82857	AaPPR1393	OM157336	+	504	PLS	E2	13	5-L1-S1i-P1-L1-S1-P1-L1-S1-P2-L2-S2-E1-E2-58	5P	XP_010911316.3	pentatricopeptide repeat-containing protein At2g36730	Elaeis guineensis	0	63.944	80.08	TIGR00756	PS51375	PF01535, PF13041		999	ND	mTP (0.491409)
Cluster-46512.83154	AaPPR1394	OM157337	+	260	P	P	6	7-P-P-P-P-Pi-P-46	C	XP_020274465.1	pentatricopeptide repeat-containing protein At2g37230	Asparagus officinalis	4.65e-159	85.385	92.31	TIGR00756	PS51375	PF01535, PF13041		108.8	none (0,98)	OTHER (0.994983)
Cluster-46512.83473	AaPPR1395	OM157138	-	777	P	P	19	88-P-P-P-Pi-P-P-P-P-P-P-P-P-Pi-P-P-P-P-P-P-19	5P	XP_020265865.1	pentatricopeptide repeat-containing protein At2g18940, chloroplastic	Asparagus officinalis	0	77.792	86.86	TIGR00756	PS51375	PF01535, PF12854, PF13041, PF13812		999	ND	OTHER (0.995853)
Cluster-46512.83506	AaPPR1396	OM158033	-	212	PLS	PLS	5	37-SS-P1-L1-S1-P2-6	5P	XP_010940859.1	pentatricopeptide repeat-containing protein At5g08510	Elaeis guineensis	7.71e-105	72.727	86.36	TIGR00756	PS51375	PF01535		999	ND	OTHER (0.998749)
Cluster-46512.83759	AaPPR1397	OM157338	-	615	PLS	E2	15	64-P1-L1-S1-SS-SS-SS-SS-P1-L1-S1-P2-L2-S2-E1-E2-53	3P	XP_030494834.1	pentatricopeptide repeat-containing protein At2g22410, mitochondrial isoform X1	Cannabis sativa	0	55.017	75.08	TIGR00756	PS51375	PF01535, PF12854, PF13041		999	mitochondrial (0,60)	OTHER (0.732584)
Cluster-46512.83786	AaPPR1398	OM158034	-	113	PLS	PLS	4	L1-S1-P1-L1	I	XP_038971140.1	pentatricopeptide repeat-containing protein At1g06140, mitochondrial	Phoenix dactylifera	1.27e-45	66.071	77.68	TIGR00756	PS51375	PF01535		25	ND	OTHER (0.970732)
Cluster-46512.83789	AaPPR1399	OM157139	+	430	PLS	DYW	10	S1-P1-L1-S1-P2-L2-S2-E1-E2-DYW	C	XP_020112868.1	pentatricopeptide repeat-containing protein At1g06140, mitochondrial	Ananas comosus	0	71.628	85.12	TIGR00756	PS51375	PF01535, PF12854, PF13041, PF14432		999	none (0,97)	OTHER (0.997171)
Cluster-46512.83790	AaPPR1400	OM157140	+	152	PLS	E2	4	L2-S2-E1-E2-17	5P	XP_010904821.1	pentatricopeptide repeat-containing protein At5g56310	Elaeis guineensis	1.43e-68	65.789	80.26	TIGR00756		PF01535		55.2	ND	OTHER (0.996818)
Cluster-46512.84058	AaPPR1401	OM157141	+	496	P	P	6	263-P-Pi-P-P-P-P-21	C	XP_020261606.1	pentatricopeptide repeat-containing protein At2g01860	Asparagus officinalis	0	77.664	87.09		PS51375	PF13812		97.1	none (0,80)	OTHER (0.969019)
Cluster-46512.84093	AaPPR1402	OM157142	+	657	PLS	DYW	17	S1-P1-L1-S1-P1-L1-S1-SS-P1-L1-S1-P2-L2-S2-E1-E2-DYW	C	XP_002455086.2	pentatricopeptide repeat-containing protein At3g62890	Sorghum bicolor	0	56.894	74.33	TIGR00756	PS51375	PF01535, PF12854, PF13041, PF14432		999	none (0,99)	OTHER (0.998124)
Cluster-46512.84095	AaPPR1403	OM157143	+	237	PLS	E2	5	15-P2-L2-S2-E1-E2-51	C	XP_020257347.1	pentatricopeptide repeat-containing protein At4g19191, mitochondrial	Asparagus officinalis	1e-142	81.277	91.49	TIGR00756	PS51375	PF01535, PF13041		999	none (0,81)	OTHER (0.989562)
Cluster-46512.84096	AaPPR1404	OM157144	-	178	PLS	PLS	6	P1-L1-S1-P1-L1i-S1	I	XP_020257347.1	pentatricopeptide repeat-containing protein At4g19191, mitochondrial	Asparagus officinalis	2.18e-90	77.528	89.33	TIGR00756	PS51375	PF01535, PF13041		999	ND	OTHER (0.993226)
Cluster-46512.84347	AaPPR1405	OM157885	+	464	P	P	10	80-P-P-Pi-P-P-P-P-P-P-P-32	C	XP_020697846.1	pentatricopeptide repeat-containing protein At1g77360, mitochondrial	Dendrobium catenatum	0	66.368	82.74	TIGR00756	PS51375	PF01535, PF13041		176.7	none (0,90)	OTHER (0.999262)
Cluster-46512.84464	AaPPR1406	OM157886	-	658	PLS	E2	17	31-L1-S1i-P1-L1-S1-P1-L1-S1-SS-P1-L1-S1-P2-L2-S2-E1-E2-50	5P	XP_020244491.1	pentatricopeptide repeat-containing protein At2g22410, mitochondrial	Asparagus officinalis	0	80.284	89.12	TIGR00756	PS51375	PF01535, PF12854, PF13041		309.7	ND	OTHER (0.783016)
Cluster-46512.84533	AaPPR1407	OM158035	-	587	P	P	9	97-P-87-P-P-P-P-P-P-P-P-87	5P	XP_010921472.1	pentatricopeptide repeat-containing protein At4g01990, mitochondrial	Elaeis guineensis	0	59.246	71.45	TIGR00756	PS51375	PF01535, PF13041		143.1	ND	OTHER (0.764985)
Cluster-46512.84557	AaPPR1408	OM158036	+	134	PLS	PLS	4	16-L1-S1-SS-SS	I	XP_011652887.1	pentatricopeptide repeat-containing protein At3g62890	Cucumis sativus	1.61e-40	54.478	71.64	TIGR00756	PS51375	PF13041		999	ND	OTHER (0.651784)
Cluster-46512.84685	AaPPR1409	OM158037	+	459	PLS	PLS	14	4-L1-S1-P1-L1-S1-P1-L1-S1-P1-L1-S1-P2-L2-S2	I	XP_020266842.1	pentatricopeptide repeat-containing protein At4g04370	Asparagus officinalis	0	76.805	87.09	TIGR00756	PS51375	PF01535, PF13041		233	ND	OTHER (0.839832)
Cluster-46512.84831	AaPPR1410	OM158038	-	128	P	P	3	P-P-P-24	5P	XP_010914611.1	pentatricopeptide repeat-containing protein At5g65560	Elaeis guineensis	8.7e-40	58.559	76.58	TIGR00756	PS51375	PF17177		77.6	ND	OTHER (0.917306)
Cluster-46512.85227	AaPPR1411	OM157339	-	298	PLS	E2	9	S1-P1-L1-S1-P2-L2i-S2-E1-E2-19	5P	XP_010942337.1	pentatricopeptide repeat-containing protein At5g61800	Elaeis guineensis	1.4e-152	71.528	83.68	TIGR00756	PS51375	PF01535		165.6	ND	OTHER (0.999797)
Cluster-46512.85260	AaPPR1412	OM157145	-	98	PLS	PLS	3	S1-P2-L2-5	C	XP_019708560.1	pentatricopeptide repeat-containing protein At5g43790	Elaeis guineensis	8.69e-36	65.263	77.89	TIGR00756	PS51375	PF13041		64	none (0,93)	OTHER (0.991179)
Cluster-46512.85269	AaPPR1413	OM157146	-	123	P	P	4	P-P-P-P	I	XP_020277024.1	pentatricopeptide repeat-containing protein At3g04760, chloroplastic isoform X2	Asparagus officinalis	3.56e-67	84.483	95.69	TIGR00756	PS51375	PF13041, PF13812		86.7	ND	OTHER (0.993045)
Cluster-46512.85304	AaPPR1414	OM157147	-	243	PLS	PLS	5	95-SS-SSi-P1-L1-S1	I	XP_015891924.1	pentatricopeptide repeat-containing protein At3g62890	Ziziphus jujuba	1.68e-77	51.373	65.1	TIGR00756	PS51375	PF13041		999	ND	OTHER (0.643506)
Cluster-46512.8534	AaPPR1415	OM157148	+	95	PLS	PLS	3	L1-S1-P2-2	I	XP_020261970.1	pentatricopeptide repeat-containing protein At1g71490 isoform X4	Asparagus officinalis	8.77e-47	75.789	86.32	TIGR00756	PS51375	PF01535		32.7	ND	OTHER (0.839215)
Cluster-46512.85659	AaPPR1416	OM157149	-	335	P	P	7	82-P-Pi-P-P-P-P-P-15	5P	XP_010921878.1	pentatricopeptide repeat-containing protein At1g07740, mitochondrial	Elaeis guineensis	7.17e-145	62.385	76.45	TIGR00756	PS51375	PF01535, PF13041		199.2	ND	OTHER (0.999506)
Cluster-46512.85662	AaPPR1417	OM157150	+	453	PLS	E2	13	S1-P1-L1-S1-SS-P1-L1-S1-P2-L2-S2-E1-E2-13	C	XP_010905833.1	pentatricopeptide repeat-containing protein At2g13600 isoform X1	Elaeis guineensis	0	62.047	76.97	TIGR00756	PS51375	PF01535, PF13041		199.9	none (0,99)	OTHER (0.999496)
Cluster-46512.85841	AaPPR1418	OM158039	+	526	PLS	E2	14	2-L1-S1-P1-L1-S1-SS-P1-L1i-S1-P2-L2-S2-E1-E2-49	C	XP_028553191.1	pentatricopeptide repeat-containing protein At2g22410, mitochondrial	Dendrobium catenatum	0	60.465	77.71	TIGR00756	PS51375	PF01535, PF13041		999	none (0,99)	OTHER (0.974362)
Cluster-46512.85852	AaPPR1419	OM157340	+	459	P	P	9	74-P-Pi-P-P-P-P-P-P-P-74	3P	XP_008781129.2	pentatricopeptide repeat-containing protein At4g01990, mitochondrial isoform X2	Phoenix dactylifera	8.71e-167	54.329	71	TIGR00756	PS51375	PF01535, PF13041		145	ER (0,92)	mTP (0.6302)
Cluster-46512.85862	AaPPR1420	OM157887	+	653	PLS	E+	14	58-S1-SS-P1-L1-S1-P1-L1-S1-P2-L2-S2-E1-E2-E+	C	XP_020241415.1	pentatricopeptide repeat-containing protein At4g37170	Asparagus officinalis	0	82.692	89.58	TIGR00756	PS51375	PF01535, PF12854, PF13041, PF14432		999	none (0,93)	OTHER (0.993275)
Cluster-46512.85938	AaPPR1421	OM157151	-	592	PLS	DYW	14	8-L1-S1-P1-L1-S1-P1-L1-S1-P2-L2-S2-E1-E2-DYW	C	NP_200075.1	mitochondrial RNAediting factor 1	Arabidopsis thaliana	0	58.997	74.57	TIGR00756	PS51375	PF01535, PF13041, PF14432		230.2	ER (0,97)	SP (0.818168)
Cluster-46512.86235	AaPPR1422	OM157341	-	453	P	P	12	6-P-P-P-P-P-P-P-P-P-P-P-P-34	C	XP_028961090.1	pentatricopeptide repeat-containing protein At5g46680	Malus domestica	8.7e-174	54.405	70.26	TIGR00756	PS51375	PF01535, PF13041		999	mitochondrial (0,52)	OTHER (0.558543)
Cluster-46512.86410	AaPPR1423	OM157152	-	399	PLS	E2	9	37-SS-P1-L1-S1-P2-L2-S2-E1-E2-58	5P	XP_020246946.1	pentatricopeptide repeat-containing protein At5g08510	Asparagus officinalis	0	77.273	88.38	TIGR00756	PS51375	PF01535, PF13041		999	ND	OTHER (0.998636)
Cluster-46512.86466	AaPPR1424	OM157342	+	128	PLS	DYW	1	DYW	5P	XP_006851539.2	pentatricopeptide repeat-containing protein At2g03880, mitochondrial	Amborella trichopoda	2.52e-45	55.469	71.09			PF14432		1.2	ND	OTHER (0.997691)
Cluster-46512.86878	AaPPR1425	OM157153	+	441	P	P	9	15-P-P-P-P-P-P-P-P-P-111	C	XP_020272079.1	pentatricopeptide repeat-containing protein At1g10910, chloroplastic	Asparagus officinalis	0	85.488	92.29	TIGR00756	PS51375	PF01535, PF13041, PF17177		227.3	none (0,96)	OTHER (0.999535)
Cluster-46512.86994	AaPPR1426	OM158040	-	806	PLS	DYW	20	9-L1-S1-P1-L1-S1-P1-L1-S1-P1-L1-S1-P1-L1-S1-P2-L2-S2-E1-E2-DYW	C	XP_020256701.1	pentatricopeptide repeat-containing protein At3g57430, chloroplastic	Asparagus officinalis	0	82.506	91.56	TIGR00756	PS51375	PF01535, PF13041, PF14432		308	none (0,91)	OTHER (0.693925)
Cluster-46512.86995	AaPPR1427	OM157154	-	806	PLS	DYW	20	9-L1-S1-P1-L1-S1-P1-L1-S1-P1-L1-S1-P1-L1-S1-P2-L2-S2-E1-E2-DYW	C	XP_020256701.1	pentatricopeptide repeat-containing protein At3g57430, chloroplastic	Asparagus officinalis	0	82.506	91.56	TIGR00756	PS51375	PF01535, PF13041, PF14432		308	none (0,91)	OTHER (0.693925)
Cluster-46512.87276	AaPPR1428	OM157155	-	386	P	P	10	P-P-P-P-P-P-P-P-P-P-38	C	XP_004965136.1	pentatricopeptide repeat-containing protein At3g61520, mitochondrial	Setaria italica	1.96e-162	57.641	75.87	TIGR00756	PS51375	PF01535, PF12854, PF13041		999	none (0,95)	OTHER (0.994471)
Cluster-46512.87380	AaPPR1429	OM158041	-	340	P	P	8	20-P-P-Pi-P-P-P-Pi-P-38	5P	XP_010942641.2	pentatricopeptide repeat-containing protein At5g27460	Elaeis guineensis	3.19e-154	67.834	79.3		PS51375	PF01535		74.1	ND	OTHER (0.743491)
Cluster-46512.87427	AaPPR1430	OM157888	+	100	PLS	E2	3	10-S2-E1-E2	C	XP_010913037.1	pentatricopeptide repeat-containing protein At2g29760, chloroplastic	Elaeis guineensis	2.26e-44	74.747	84.85	TIGR00756		PF01535		17.1	none (0,99)	OTHER (0.999557)
Cluster-46512.87460	AaPPR1431	OM157889	+	664	PLS	E+	14	58-S1-SS-P1-L1-S1-P1-L1-S1-P2-L2-S2-E1-E2-E+	C	XP_020241415.1	pentatricopeptide repeat-containing protein At4g37170	Asparagus officinalis	0	82.692	89.58	TIGR00756	PS51375	PF01535, PF12854, PF13041, PF14432		999	none (0,93)	OTHER (0.993275)
Cluster-46512.87542	AaPPR1432	OM157890	-	227	PLS	PLS	7	P1-L1-S1-SS-SS-P1-L1	5P	XP_020686721.1	pentatricopeptide repeat-containing protein At1g05750, chloroplastic isoform X1	Dendrobium catenatum	7.68e-98	61.062	80.09	TIGR00756	PS51375	PF01535, PF13041		85.3	ND	mTP (0.510651)
Cluster-46512.87625	AaPPR1433	OM158042	+	136	PLS	PLS	4	P1-L1-S1-P2-6	C	XP_020673763.2	pentatricopeptide repeat-containing protein At1g08070, chloroplastic	Dendrobium catenatum	5.95e-54	65.385	78.46	TIGR00756	PS51375	PF01535, PF13041		60.6	none (0,99)	OTHER (0.998515)
Cluster-46512.87677	AaPPR1434	OM157891	+	329	P	P	7	24-P-45-P-P-P-P-P-P-13	C	XP_029118615.1	pentatricopeptide repeat-containing protein At2g13420, mitochondrial isoform X1	Elaeis guineensis	0	82.919	91.61	TIGR00756	PS51375	PF01535, PF13041, PF13812		999	none (0,94)	OTHER (0.999372)
Cluster-46512.87681	AaPPR1435	OM157892	+	788	PLS	DYW	20	14-L1-S1-P1-L1-S1-P1-L1-S1-P1-L1-S1-P1-L1-S1-P2-L2-S2-E1-E2-DYW	C	XP_020247020.1	pentatricopeptide repeat-containing protein At3g13880	Asparagus officinalis	0	76.203	84.94	TIGR00756	PS51375	PF01535, PF13041, PF14432		999	ER (0,96)	OTHER (0.894196)
Cluster-46512.87749	AaPPR1436	OM157893	-	586	P	P	16	P-P-P-Pi-P-P-P-P-P-P-P-P-P-P-P-P-35	C	XP_010937580.1	pentatricopeptide repeat-containing protein At5g64320, mitochondrial	Elaeis guineensis	3.93e-178	52.352	69.53	TIGR00756	PS51375	PF01535, PF12854, PF13041		361.4	none (0,94)	OTHER (0.984461)
Cluster-46512.87755	AaPPR1437	OM157894	+	430	P	P	10	9-P-P-P-P-P-P-P-Pi-P-P-71	C	XP_020254245.1	pentatricopeptide repeat-containing protein At2g41720	Asparagus officinalis	0	81.654	89.66	TIGR00756	PS51375	PF01535, PF13041		999	none (0,98)	OTHER (0.998475)
Cluster-46512.87786	AaPPR1438	OM157156	+	379	PLS	PLS	11	P1-L1-S1-SS-P1-L1i-S1-SS-P1i-L1-S1-7	3P	XP_010938946.1	pentatricopeptide repeat-containing protein At1g25360	Elaeis guineensis	0	68.063	81.68	TIGR00756	PS51375	PF01535, PF13041		228.4	ER (0,65)	OTHER (0.626497)
Cluster-46512.87787	AaPPR1439	OM157895	+	247	PLS	PLS	3	122-P1-L1-S1-19	3P	XP_010938946.1	pentatricopeptide repeat-containing protein At1g25360	Elaeis guineensis	5.07e-48	60.714	71.43			PF01535		23.7	none (0,99)	OTHER (0.99999)
Cluster-46512.88080	AaPPR1440	OM157896	+	686	PLS	E2	19	58-SS-SS-SS-SS-SS-SS-P1-L1-S1-SS-SS-P1-L1-S1-P2-L2-S2-E1-E2-4	C	XP_020259653.1	pentatricopeptide repeat-containing protein At1g53600, mitochondrial	Asparagus officinalis	0	77.243	87.71	TIGR00756	PS51375	PF01535, PF12854, PF13041, PF13812		999	none (0,92)	OTHER (0.74373)
Cluster-46512.88081	AaPPR1441	OM157343	+	529	PLS	E2	14	58-SS-P1-L1-S1-SS-SS-P1-L1-S1-P2-L2-S2-E1-E2-4	C	XP_020259653.1	pentatricopeptide repeat-containing protein At1g53600, mitochondrial	Asparagus officinalis	0	78.218	88.32	TIGR00756	PS51375	PF01535, PF12854, PF13041, PF13812		999	none (0,99)	OTHER (0.999011)
Cluster-46512.88082	AaPPR1442	OM158043	+	690	PLS	E2	19	62-SS-SS-SS-SS-SS-SS-P1-L1-S1-SS-SS-P1-L1-S1-P2-L2-S2-E1-E2-4	C	XP_020259653.1	pentatricopeptide repeat-containing protein At1g53600, mitochondrial	Asparagus officinalis	0	77.243	87.71	TIGR00756	PS51375	PF01535, PF12854, PF13041, PF13812		999	none (0,92)	OTHER (0.753391)
Cluster-46512.88129	AaPPR1443	OM157897	-	355	PLS	PLS	9	44-S1-P1-L1-S1-P1-L1-S1-P1-L1-6	3P	XP_020687792.1	pentatricopeptide repeat-containing protein At3g53360, mitochondrial	Dendrobium catenatum	3.14e-124	53.623	67.83	TIGR00756	PS51375	PF01535, PF13041		176.6	none (0,86)	OTHER (0.619452)
Cluster-46512.88200	AaPPR1444	OM157898	+	464	P	P	13	P-P-P-P-P-P-P-P-P-P-P-P-P-20	C	XP_010937580.1	pentatricopeptide repeat-containing protein At5g64320, mitochondrial	Elaeis guineensis	1.06e-177	53.564	67.41	TIGR00756	PS51375	PF01535, PF13041		269	possibly mitochondrial (0,40)	OTHER (0.910814)
Cluster-46512.88653	AaPPR1445	OM157899	-	248	P	P	3	129-P-P-P-17	C	XP_020241050.1	pentatricopeptide repeat-containing protein At2g01390 isoform X2	Asparagus officinalis	7.1e-113	66.39	80.91	TIGR00756	PS51375	PF13041		67	none (0,99)	OTHER (0.99695)
Cluster-46512.88654	AaPPR1446	OM157157	-	163	P	P	3	44-P-P-P-17	C	XP_020241050.1	pentatricopeptide repeat-containing protein At2g01390 isoform X2	Asparagus officinalis	2.19e-76	67.901	83.95	TIGR00756	PS51375	PF13041		68.4	none (0,98)	OTHER (0.998832)
Cluster-46512.88655	AaPPR1447	OM158044	-	163	P	P	3	44-P-P-P-17	C	XP_020241050.1	pentatricopeptide repeat-containing protein At2g01390 isoform X2	Asparagus officinalis	2.19e-76	67.901	83.95	TIGR00756	PS51375	PF13041		68.4	none (0,98)	OTHER (0.998832)
Cluster-46512.88656	AaPPR1448	OM157900	-	248	P	P	3	129-P-P-P-17	C	XP_020241050.1	pentatricopeptide repeat-containing protein At2g01390 isoform X2	Asparagus officinalis	5.36e-116	68.05	81.74	TIGR00756	PS51375	PF13041		67	none (0,99)	OTHER (0.998022)
Cluster-46512.88657	AaPPR1449	OM157344	-	163	P	P	3	44-P-P-P-17	C	XP_020241050.1	pentatricopeptide repeat-containing protein At2g01390 isoform X2	Asparagus officinalis	2.19e-76	67.901	83.95	TIGR00756	PS51375	PF13041		68.4	none (0,98)	OTHER (0.998832)
Cluster-46512.88690	AaPPR1450	OM157345	-	649	PLS	DYW	16	13-S1-P1-L1-S1-P1-L1-S1-P1-L1-S1-P2-L2-S2-E1-E2-DYW	5P	XP_030496504.1	pentatricopeptide repeat-containing protein DOT4, chloroplastic	Cannabis sativa	0	54.633	69.97	TIGR00756	PS51375	PF01535, PF13041, PF14432		161.2	ND	OTHER (0.92908)
Cluster-46512.88719	AaPPR1451	OM157158	+	107	P	P	3	2-P-P-P	3P	XP_010908946.1	pentatricopeptide repeat-containing protein At1g73710	Elaeis guineensis	7.27e-44	67.925	81.13	TIGR00756	PS51375	PF01535, PF13041		999	none (0,98)	OTHER (0.994474)
Cluster-46512.88972	AaPPR1452	OM157346	+	324	P	P	8	4-P-P-P-P-P-P-P-P-24	5P	XP_020693631.1	pentatricopeptide repeat-containing protein At5g65560 isoform X2	Dendrobium catenatum	1.43e-110	51.948	73.05	TIGR00756	PS51375	PF01535, PF13041		999	ND	OTHER (0.998371)
Cluster-46512.89020	AaPPR1453	OM157159	-	277	P	P	4	117-P-P-P-P-19	5P	XP_006858877.1	pentatricopeptide repeat-containing protein At1g62350	Amborella trichopoda	8.57e-96	59.375	79.02	TIGR00756	PS51375	PF01535, PF13041		91.6	ND	cTP (0.988055)
Cluster-46512.89327	AaPPR1454	OM157901	+	690	P	P	17	41-P-P-P-P-P-P-P-P-P-P-P-P-P-P-P-Pi-P-51	5P	XP_039125315.1	pentatricopeptide repeat-containing protein At1g74850, chloroplastic	Dioscorea cayenensis subsp. rotundata	0	81.594	91.74	TIGR00756	PS51375, PS50828	PF01535, PF13041, PF13812		466.6	ND	OTHER (0.999362)
Cluster-46512.89345	AaPPR1455	OM157160	-	551	P	P	11	60-P-P-P-42-P-P-P-P-P-P-P-P-54	I	XP_034693978.1	pentatricopeptide repeat-containing protein At3g09650, chloroplastic	Vitis riparia	0	73.404	85.11	TIGR00756	PS51375	PF01535, PF13041		999	ND	mTP (0.571092)
Cluster-46512.89568(-3)	AaPPR1456	OM157161	-	394	PLS	E2	10	9-L1-S1-P1-L1-S1-P2-L2-S2-E1-E2-45	3P	XP_021307494.1	pentatricopeptide repeat-containing protein At2g27610 isoform X2	Sorghum bicolor	1.65e-169	58.734	73.16	TIGR00756	PS51375	PF01535, PF13041		999	none (0,99)	OTHER (0.999239)
Cluster-46512.89568(-1)	AaPPR1457	OM157162	-	306	PLS	PLS	8	67-S1-P1-L1-S1-P1-L1-S1-P2	5P	XP_022678792.1	pentatricopeptide repeat-containing protein At2g27610	Setaria italica	1.18e-67	50	65.55	TIGR00756	PS51375	PF01535, PF13041		159.8	ND	OTHER (0.944603)
Cluster-46512.89572	AaPPR1458	OM157163	+	543	P	P	13	45-P-P-P-P-P-P-P-P-Pi-P-P-P-P-42	C	XP_029124172.1	pentatricopeptide repeat-containing protein At4g20740, partial	Elaeis guineensis	0	74.122	85.95	TIGR00756	PS51375	PF01535, PF12854, PF13041		329.1	none (0,98)	OTHER (0.998508)
Cluster-46512.89789	AaPPR1459	OM157164	-	618	PLS	DYW	14	22-L1-S1i-P1-L1-S1-P1-L1-S1-P2-L2-S2-E1-E2-DYW	C	XP_010923304.1	pentatricopeptide repeat-containing protein At1g59720, chloroplastic/mitochondrial	Elaeis guineensis	0	66.245	77.62	TIGR00756	PS51375	PF01535, PF13041, PF14432		196.7	possibly plastid (0,26)	OTHER (0.9446)
Cluster-46512.89930	AaPPR1460	OM157165	+	615	P	P	16	32-P-P-P-P-P-P-P-P-P-P-P-P-P-P-P-P-5	C	XP_020258607.1	pentatricopeptide repeat-containing protein At4g19890	Asparagus officinalis	0	80.163	90.24	TIGR00756	PS51375	PF01535, PF13041, PF13812		999	plastid (0,66)	cTP (0.553824)
Cluster-46512.90047	AaPPR1461	OM157347	-	525	PLS	E2	13	35-S1-P1i-L1-S1-SS-P1-L1-S1-P2-L2-S2-E1-E2-56	C	XP_020677890.1	pentatricopeptide repeat-containing protein At2g22410, mitochondrial	Dendrobium catenatum	0	62.062	78.99	TIGR00756	PS51375	PF01535, PF13041		999	none (0,81)	mTP (0.534257)
Cluster-46512.90081	AaPPR1462	OM157348	-	407	PLS	E2	9	32-SS-P1-L1-S1-P2-L2i-S2-E1-E2-73	5P	XP_010910160.1	pentatricopeptide repeat-containing protein At5g66520	Elaeis guineensis	1.63e-178	62.565	78.8	TIGR00756	PS51375	PF01535, PF13041		206.1	ND	OTHER (0.992889)
Cluster-46512.90155	AaPPR1463	OM157166	-	724	PLS	E2	18	53-P1-L1-S1-SS-P1-L1-S1-P1-L1-S1-P1-L1-S1-P2-L2-S2-E1-E2-52	5P	XP_028553055.1	pentatricopeptide repeat-containing protein At4g21065	Dendrobium catenatum	0	61.31	78.12	TIGR00756	PS51375	PF01535, PF13041		293.1	ND	cTP (0.510956)
Cluster-46512.90199	AaPPR1464	OM157167	+	666	PLS	E+	18	S1-P1-L1-S1-SS-P1-L1-S1-SS-P1-L1-S1-P2-L2-S2-E1-E2-E+	C	XP_010905935.1	pentatricopeptide repeat-containing protein At2g22070	Elaeis guineensis	0	71.818	86.06	TIGR00756	PS51375	PF01535, PF13041, PF13812, PF14432		999	none (0,97)	OTHER (0.998856)
Cluster-46512.90387	AaPPR1465	OM157902	-	366	PLS	E+	10	15-SS-P1-L1-S1-P2-L2-S2-E1-E2-E+	C	XP_020276134.1	pentatricopeptide repeat-containing protein At3g29230	Asparagus officinalis	0	87.432	92.62	TIGR00756	PS51375	PF01535, PF12854, PF13041		999	none (0,98)	OTHER (0.999763)
Cluster-46512.90975	AaPPR1466	OM157903	+	292	PLS	E2	8	P1-L1-S1-P2-L2-S2-E1-E2-42	C	XP_020259910.1	pentatricopeptide repeat-containing protein At1g33350	Asparagus officinalis	1.03e-173	79.11	88.36	TIGR00756	PS51375	PF01535, PF13041		121.3	mitochondrial (0,84)	mTP (0.763353)
Cluster-46512.91313	AaPPR1467	OM157904	+	393	P	P	10	9-P-P-P-P-P-P-P-P-P-P-35	C	XP_020240775.1	pentatricopeptide repeat-containing protein At3g29290 isoform X1	Asparagus officinalis	0	79.948	90.89	TIGR00756	PS51375	PF01535, PF12854, PF13041, PF13812		278.6	possibly mitochondrial (0,46)	OTHER (0.884502)
Cluster-46512.91345	AaPPR1468	OM157349	+	532	PLS	E2	14	8-L1-S1i-P1-L1-S1-SS-P1-L1-S1-P2-L2-S2-E1-E2-52	C	XP_010935476.1	pentatricopeptide repeat-containing protein At5g66520	Elaeis guineensis	0	69.143	81.33	TIGR00756	PS51375	PF01535, PF13041		999	mitochondrial (0,59)	mTP (0.641319)
[truncated: 114 more rows]

## Sheet: Table S2
Table S2. Log2 Fold change values of the twelve chloroplastic PPR transcripts selected from RNA-seq data of of A. angustifolia.
[truncated: 15 more rows]

[truncated: 1 more sheets: Table S3]
